# Supplementary material for: Antibiotic-chemoattractants enhance neutrophil clearance of Staphylococcus aureus
Source: Nat Commun. 2021 Oct 25;12:6157. doi: 10.1038/s41467-021-26244-5 (PMC8546149; doi:10.1038/s41467-021-26244-5)
Supplement: Supplementary file 4 — Source Data [file 41467_2021_26244_MOESM4_ESM.xlsx]

## Sheet: Figure 1d Growth Curves
	N-linked											C-linked											V-linked
Conc. (µM)	0PEG			3PEG			6PEG				Conc. (µM)	0PEG			3PEG			6PEG				Conc. (µM)	0PEG						3PEG						6PEG							Van
7.5	81.6981	90.2835	85.245	91.3152	76.275	99.4928	83.5659	80.6247	94.0173		30	1.38095	4.34762	0.135417	5.53222	2.9536	3.33642	2.9596	7.00982	1.73009		30							1.91208	5.9612	17.7951	1.42548	2.11717		3.48172	1.07348		1.685	7.98152		2.5	16.5837	19.3703	26.801	21.0636	19.9438	23.9984
3.75	92.1725	88.2817	81.9812	92.7051	81.7324	87.5388	85.8268	75.1081	95.6655		15	8.15485	6.82909	3.70814	7.73831	5.96896	7.1481	17.5015	5.63727	6.66714		15	0.210732	12.0924	12.5408	9.66422	4.89574		5.9114	9.92077		5.15351	10.9521		12.9922			1.94295	3.65975		1.25	25.6036	35.3359	34.0955	21.7044	16.8675	13.236
1.875	90.1129	103.503	81.7976	74.2955	85.9947	86.196	83.4641	82.6568	94.144		7.5	15.5355	7.30249	6.53582	0.03641	1.2542	4.4731	83.8701	78.0006	52.587		7.5	2.12986	15.6306	16.0023		0.940998		0.59363	52.6888	80.5395	21.691	29.9223		84.7683	84.9887		101.564	73.6963		0.625	23.5124	18.3811	42.0751	26.1605	17.2434	18.2788
0.9375	90.766	84.7416	86.8499	75.3624	70.0612	94.5138	82.7959	71.3164	85.1447		3.75	10.1442	10.9278	8.84125	2.48192	10.2968	1.18689	88.1713	90.6706	49.5352		3.75	62.3701	30.3839	73.9972	56.7109	38.5145		101.783	91.3934	71.8774	106.181	53.1919		81.2736	92.552		93.0782	61.3935		0.3125	82.358	68.0053	96.9627	74.1535	58.4002	53.98
0.46875	92.248	91.8379	88.1982	87.464	91.561	87.0954	91.2177	91.4411	87.6539		1.875	20.4738	5.28346	9.24737	100.68	90.8962	73.5203	102.571	107.603	57.0765		1.875	82.3958	41.8807	88.0571	68.5833	56.5727		93.7378	99.3379	96.615	105.707	71.847		76.6849	98.9362		103.21	95.9847		0.15625	85.4409	70.1978	94.7673	77.2318	102.507	74.0252
0	100	100	100	100	100	100	100	100	100		0.9375	95.2663	90.1813	58.365	114.247	90.2349	83.5459	90.4281	100.198	64.2793		0.9375	92.1554	99.1663	99.6503	74.0201	91.4495		95.4426	93.6279	79.3857	120.239	82.005		86.9145	100.085		98.3946	94.6453		0.078125	77.8565	71.9912	90.0469	82.8357	110.163	82.5939
											0.46875	86.3435	101.751	65.3008	103.16	99.5342	84.1327	84.8819	108.139	75.006		0.46875	94.7018	92.5864	98.6124	69.525	89.2983		104.903	101.836	92.134	112.7	90.4433		98.3492	97.9306		124.765	75.1627		0.039063	89.4093	87.6442	90.3773	79.0433	108.702	81.9903
											0	100	100	100	100	100	100	100	100	100		0.234375	99.3672	105.098	98.2322	102.016	99.7677														0	100	100	100	100	100	100
																						0	100	100	100	100	100		100	100	100	100	100		100	100		100	100

## Sheet: Figure 1e Chemotaxis
								C-linked										N-linked									V-linked
conc(nM)	fMLFG					Van		0PEG				3PEG			6PEG			0PEG			3PEG			6PEG			0PEG			3PEG			6PEG
1000	49.9225	62.387	71.1712	68.311	23.9642	46.9415	39.9504	64.0957	47.7668	95.8177	69.9328	38.9992	42.4665	42.3292	55.057	29.2761	45.0728	48.9705	91.5282	84.1545	50.3133	45.4155	36.0582	37.4217	48.2038	38.0739	83.4046	94.4236	67.9171	46.0826	37.319	24.5801	54.9858	47.7212	26.3718
100	92.3025	100	100	100	100	41.6223	35.1117	85.0399	81.8859	124.29	100.896	60.1271	103.807	92.6092	74.5014	101.877	88.2979	73.2319	19.0349	73.8522	96.9561	67.6139	97.3684	92.7484	80.6434	93.2251	97.792	73.9946	79.2833	78.0627	112.279	85.0504	95.8689	117.319	81.131
10	100.328	79.2527	90.3335	20.3217	75.3639	42.5532	29.9007	52.2606	30.1489	47.3995	22.5644	94.44	16.3003	17.8052	78.9174	15.2279	18.0851	43.1513	15.4424	18.589	101.164	15.4424	25.4199	94.5389	16.0322	18.1971	60.0427	13.2976	16.8533	67.8063	13.5121	16.9093	72.5071	14.0483	16.4614
1	49.4417	40.2931	59.8465	13.6729	14.6697	45.4122	31.7618	41.1569	29.5285	17.319	18.0851	80.9373	17.6944	19.7088	40.812	16.9973	19.3169	40.4655	15.8713	17.8052	48.7019	16.4611	18.813	40.9132	17.5335	18.645	42.1652	14.6917	16.0134	37.8205	13.8874	15.7895	42.094	13.6729	14.9496

## Sheet: Figure 2-conjugated
conc(nM)	fMNleFG				fNleLFG				fMLF(4F)G				fMLFK				fMLFP				fMNleFG=van				fNleLFG=van				fMLF(4F)G=van				fMLFK=van				fMLFP=van				fMLFG			fMChaFG			fMLFL
1	70.1702	64.875	51.784	84.7047	49.5794	52.5435	46.9922	55.7693	78.4272	65.744	48.1937	97.2263	28.6291	39.6805	37.5336	40.7287	31.6144	101.464	37.3217	42.4456	39.3774	55.0511	37.7874	38.2837	40.8659	54.4584	40.7509	35.9563	35.1682	76.3545	32.013	35.5401	28.3088	86.2338	31.9702	38.4282	35.6678	105.899	31.2424	38.6155	49.4417	40.2931	32.756	29.3188	32.8736	11.3152	37.4676	33.4826	14.37
10	109.541	110.65	116.23	126.117	102.795	92.3581	112.894	115.551	110.437	99.8091	112.707	111.896	81.885	64.0637	41.3097	94.2356	92.6098	86.8874	57.4484	97.5434	71.2945	77.3823	37.8046	143.934	84.3898	86.5382	40.057	91.3294	82.2015	71.8999	34.909	90.201	36.5691	78.3255	34.9938	53.2028	78.4465	95.2444	35.5102	81.3486	92.3025	79.2527	71	52.5341	87.2414	78.9566	73.4821	45.3527	31.3137
100	109.278	103.169	83.7731	98.6574	101.052	97.9233	131.279	112.54	92.754	85.2057	89.5231	87.2412	124.018	94.3897	119.506	115.984	131.407	98.0355	116.508	121.979	118.052	110.427	164.274	108.589	118.023	116.551	117.481	115.762	103.413	98.1059	132.373	106.015	99.1042	97.9229	117.781	109.505	103.738	103.051	130.745	79.9761	100	100	100	70.7902	103.793	79.2065	52.1536	57.8947	22.7882
1000	95.9974	88.7024	41.4116	80.1214	92.8166	89.6676	64.5208	73.838	92.877	95.26	54.2743	80.1481	119.71	96.7763	96.2097	106.921	125.606	101.942	90.5343	103.623	103.697	91.2002	89.9256	73.9396	67.32	89.7554	77.6346	70.0193	91.8481	86.2317	118.453	78.2007	93.7614	97.1254	108.004	56.4531	84.556	79.7452	79.5662	64.6889	49.9225	62.387	68.311	56.6758	62.4138	66.0544	27.0368	43.449	19.571
[truncated: 17 more columns]

## Sheet: Figure 2 fPep library (& SI 4)
concentration (nM)	fM(O)LFG			fM(O2)LFG			fNleLFG			fNvaLFG			fMNleFG			fMLFG			fMNvaFG			fMtLeuFG			fMChaFG			fMLYG			fMLEG			AcMLFG			fMLF(4F)G			fMLF(4Cl)G			fMLF(4NH2)G			fMLF(4CN)G			fMLFL
1000	93.7931	90.6736	92.4796	77.931	84.8083	82.8338	55.0575	56.3731	56.6758	61.3793	86.5285	72.3706	52.9885	23.2332	38.3651	63.4483	22.5907	43.6512	52.5287	13.886	34.0055	52.069	15.399	46.267	62.4138	13.2021	28.4469	67.7011	48.3109	56.0763	41.0345	8.62176	36.6213	44.023	8.31088	37.7112	53.1915	12.2512	49.0919	62.71	35.1691	69.0192	87.57	86.8599	84.1204	81.411	85.7005	89.6212	43.449
100	63.908	17.5337	58.6376	106.667	68.4767	68.1199	99.0805	87.7098	70.7902	47.0115	11.8135	41.9618	76.3218	48.6632	47.8474	100	100	100	82.4138	105.326	58.8556	83.6782	79.9793	66.3215	103.793	49.9067	46.9755	68.2759	23.2539	44.0327	35.8621	6.96373	33.515	43.3333	6.79793	38.3106	89.8096	87.5169	83.6534	100.56	94.5121	89.725	98.4323	56.5217	62.9476	96.0806	39.3623	58.0176	57.8947
10	37.8161	7.89637	45.8856	43.1034	9.26425	39.346	74.8276	14.114	52.5341	32.8736	8.20725	27.9564	111.839	46.1347	67.4114	73.1034	51.2539	69.2098	96.3218	106.902	84.0872	100.46	52.1451	70.2452	87.2414	66.1969	70.8447	27.1264	7.08808	31.8801	30	6.09326	33.9509	30.9195	6.15544	35.2589	97.9843	80.9469	88.8946	65.8455	19.5749	60.1972	36.8421	8.98551	39.4914	36.3942	7.13043	35.3399	45.3527
1	39.8851	7.62694	39.782	42.5287	8.12435	37.4932	71.0345	13.7409	29.3188	34.3678	7.33679	25.8311	42.1839	8.84974	38.5831	49.1954	16.1865	49.1553	42.6437	9.34715	59.2916	40.9195	8.02073	46.5395	32.8736	7.25389	37.0572	27.8161	6.21762	31.6621	30.3448	6.17617	33.297	32.6437	6.92228	35.0409	35.2744	7.14976	40.2698	37.514	7.88406	46.082	34.7144	7.05314	19.9792	33.9306	6.80193	37.8308	33.4826
[truncated: 44 more columns]

## Sheet: Figure 3c recruitment
time (h)	fMLFG							fMLFG=van							fMChaFG							fMChaFG=van							Control
0	1.68127	4.98703	1.44			4.81176	3.62169		4.13741	2.17			4.71916	4.6099	4.1527	4.45885	2.51			7.19009	5.36402	2.58264	4.20596	1.13			2.27657	3.69133	0.687605	0.248147	0		0.408666	1.75423
0.083	2.48001	5.86078	2.57			5.7362	3.6135		4.64164	3.09			5.61329	5.36178	14.0064	4.54607	3.84	2.56282		8.18538	6.85091	3.99643	4.65809	1.94	1.15669		3.39591	4.33098	0.840979	0.380076	0.14		0.762773	1.98952
0.167	4.40389	6.15038	3.33			5.99988	4.1054		5.10078	3.73			5.52651	6.11366	6.72028	5.35965	4.76	4.31084		8.18538	7.3065	6.24417	4.85352	2.81	2.19835		3.82927	4.89735	1.14773	0.425947	0.14		0.687886	2.91673
0.25	5.3711	6.43045	3.91			6.65803	5.43048		6.09854	4.69			7.71549	7.47216	8.07641	6.19013	5.37	6.98985		10.0562	8.2187	7.67136	5.35762	4.07	4.83021		4.26742	4.5478	1.60535	0.554056	0.22		0.687886	2.90626
0.333	6.48792	7.50318	4.72			7.91038	6.5219		7.77484	5.65			8.51739	7.66996	8.97668	6.83773	6.53	9.47958		10.2694	7.99143	9.71887	6.43669	4.95	6.91067		6.0392	4.67512	1.83791	0.641524	0.29		0.825463	1.40287
0.417	7.56226	8.32272	5.35			8.17484	6.76581		8.36044	5.87			9.47648	8.67247	9.92283	7.92778	6.21	11.3984		11.607	9.24741	10.595	7.37205	5.3	7.98574		6.55836	6.28776	1.99113	0.608021	0.43		1.17144	1.43258
0.5	8.07634	8.95173	5.39			9.23008	6.51781		9.35485	7.19			10.1484	9.37152	11.11	8.10663	7.88	12.7209		12.1491	10.0457	11.2993	8.23922	6.21	9.00315		7.35845	6.17125	2.14216	0.653893	0.37		1.45473	1.39525
0.583	8.65451	10.081	6.46			10.5487	7.11733		9.75121	8.61			10.8908	8.68567	11.6842	8.90662	7.92	13.5235		12.3399	10.844	12.2469	8.69639	7.32	10.768		8.10627	7.22833	2.59978	0.736609	0.37		1.52148	1.53239
0.667	9.58951	9.51751	6.45			11.1414	7.11938		9.9514	9.55			12.4565	8.81098	11.2894	9.87891	8.6	14.9348		13.9086	11.7588	13.4097	10.4757	7.83	11.4669		8.96821	6.8163	3.13659	0.649619	0.37		1.66312	1.57495
0.75	9.58024	10.5284	6.76			11.8661	8.57665		10.5639	10.27			13.1284	8.21083	11.9348	10.2053	9.88	15.2601		14.2421	11.3006	14.2115	10.1263	9.36	11.7875		9.35409	8.24994	3.21578	0.687875	0.51		2.28425	0.6
0.833	10.9848	11.5046	8.05			12.9879	9.29608		12.706	11.54			14.3151	9.76067	12.6954	10.3231	11.36	15.7099		15.6418	11.8733	14.5189	10.3411	10.93	13.2505		9.81141	7.15504	1.91314	0.819324	0.51		2.48859	0.51
0.917	11.0328	12.201	8.67			13.3176	9.17208		13.1082	11.7			15.3228	11.6468	13.4658	11.4696	12.49	17.3801		15.926	11.8738	15.6152	11.2956	12.27	13.2546		10.3685	7.58868	1.83495	0.905381	0.53		2.55534	0.51
1	10.6783	12.3109	8.61			13.845	9.77774		14.9676	13.42			16.5204	12.1349	14.8382	12.0225	13.74	19.0493		16.5526	12.2134	16.3927	11.9656	13.4	14.7343		11.1973	8.32323	2.08046	0.868537	0.53		2.69292	0.51
1.083	11.078	12.9112	9.63			14.7676	10.987		15.9355	14.03			17.7558	13.2231	15.1394	13.0635	14.65	19.5871		18.5079	13.4714	16.6339	14.038	14.56	15.887		11.3306	9.74066	2.25051	0.906793	0.53		2.55128	0.6
1.167	11.4398	12.8417	10.14			15.4255	9.90174		16.2814	14.2			19.4296	12.6229	16.7864	13.6695	15.22	19.6756		19.7745	12.8999	18.5085	14.493	16.75	16.3272		11.4782	9.92506	3.28345	0.989988	0.53		2.96807	0.6
1.25	11.5301	13.9784	10.39			16.4163	10.5074		16.9714	16.05			21.8084	12.524	16.7984	14.7036	16.99	21.532		20.5521	14.5001	19.0737	15.768	17.29	16.3165		12.3593	10.5076	2.41236	1.12905	0.6		2.68885	0.51
1.333	12.5923	14.901	11.41			16.7452	10.8733		19.9611	17.9			21.3914	13.4012	18.4511	14.7639	18.14	22.0304		21.1295	13.357	19.3945	15.2769	20.39	16.8783		12.4307	11.047	1.82082	1.1143	0.6		3.59327	0.6
1.417	12.5817	15.7966	11.8			17.4707	11.3529		20.5457	19.19			21.8407	15.0235	18.7219	15.193	18.94	21.2266		21.5206	14.496	27.5607	15.8454	20.82	17.0535		13.9882	11.4019	2.621	1.17206	0.6		3.37674	2.81498
1.5	12.6021	16.3226	13.62			18.2597	11.109		21.8211	18.38			23.3741	16.8108	20.0314	15.9415	21.88	23.1731		21.5961	14.613	21.2875	15.4828	22.75	17.8643		14.3598	12.3533	2.36386	1.1692	0.6		3.16428	3.09405
1.583	13.3613	16.4656	13.66			19.9099	11.9442		22.9156	21.76			23.4336	16.758	20.4845	16.0083	21.47	25.1952		23.9246	15.0722	20.8214	17.0678	23.43	18.467		14.3645	11.7977	2.62492	1.26715	0.6		3.37267	2.36696
1.667	13.2641	15.684	14.42			20.5025	11.8284		23.2765	21.99			23.8834	17.5099	21.5845	17.1065	23.77	25.1817		24.2669	15.2974	21.8978	17.5979	23.74	18.3694		15.1646	14.1095	2.89799	1.12619	0.6		3.6397	0.895051
1.75	14.2619	16.6699	14.86			20.3051	11.5865		22.4985	24.05			25.9315	16.7712	22.4029	18.0611	23.9	26.1114		24.4046	16.7801	22.1197	18.1633	25.26	17.7754		15.5361	13.3425	2.89198	1.40287	0.6		4.006	0.993963
1.833	14.5889	17.1522	16.63			21.4246	12.1922		23.4475	24.16			25.1732	17.6088	23.6278	19.5138	24.93	26.9121		24.4001	16.5503	23.6377	19.5185	26.87	19.2077		15.0884	13.0308	1.91744	1.43258	0.6		3.72678	3.28345
1.917	15.1744	17.5018	18.29			21.4901	11.9524		24.3403	25.53			25.8016	17.2856	23.4962	21.3776	27.11	27.78		25.3199	17.1239	23.3748	19.6679	27.77	19.0557		15.9935	13.3695	2.12194	1.39525	0.6		3.58514	2.41236
2	15.1818	18.9928	18.22			21.8191	12.7917		25.6985	25.13			26.7716	16.7844	23.9414	21.9484	27.94	29.3707		26.6486	17.3506	24.42	20.9946	28.86	19.2244		16.7983	14.3479	2.12528	1.53239	0.6		3.92705	1.82082
2.083	16.0395	19.6273	19.79			23.5348	13.5111		25.3216	26.33			27.7089	18.4992	25.1906	22.6113	29.32	29.7761		26.7375	17.4656	25.3517	21.8586	28.42	19.7628		16.9747	15.5539	1.83188	1.57495	0.6		4.21034	2.621
2.167	15.9227	19.8228	20.49			23.9943	14.7184		28.2764	26.5			26.7661	17.8397	24.2455	23.2478	30.11	30.7218		27.6086	16.7817	30.5358	22.3676	29.86	20.1297		17.6224	14.7869	1.82854	1.43351	0.51		4.14358	2.25992
2.25	16.2697	20.1522	21.07			23.5996	14.7245		30.2359	27.6			28.1046	17.7473	24.2552	24.5381	31.44	30.8585		26.9909	17.9285	26.8394	22.4545	31.74	20.5269		17.2269	15.6812	1.82854	1.70592	0.51		4.13951	1.81481
2.333	17.113	22.9312	21.43			24.3896	14.9684		30.1887	29.08			29.4212	18.5188	25.5772	24.9299	33.39	30.9136		27.5062	18.3814	27.6477	23.23	31.85	20.4942		19.0179	15.3371	2.0296	1.5286	0.51		3.92705	2.26292
2.417	16.4468	23.5031	22.68			24.7874	15.8077		32.0587	29.71			29.9251	18.532	25.3322	26.625	34.25	32.9678		28.7236	18.7247	27.8861	23.8969	32.87	20.2668		18.5893	15.7653	2.42535	1.66814	0.6		3.92705	2.08187
2.5	16.9714	24.4915	24.15			24.8519	15.0965		31.1932	30.34			30.1745	19.5938	26.2127	26.802	35.83	33.2606		28.9905	18.1531	28.0428	24.1276	32.71	20.359		19.2705	16.2098	2.32644	1.80768	0.6		4.41467	2.70502
2.583	17.1288	25.3913	24.81			25.444	14.7225		32.7171	32			31.1332	19.6202	26.5025	28.0523	36.02	33.7937		29.386	18.1536	28.9784	25.2788	33.28	21.4321		19.9943	16.5323	2.94651	1.7221	0.51		4.41873	1.90383
2.667	16.9608	26.8416	24.75			25.3127	15.6878		33.9516	31.54			30.9056	19.8312	26.104	28.3967	38.59	35.3243		29.3636	18.952	29.1859	25.7153	34.46	21.8187		19.7705	16.0987	2.33302	1.83784	0.6		4.13951	2.08187
2.75	16.5229	27.9741	26.37			26.103	16.7874		34.364	32.28			31.3608	21.1305	26.0639	29.5051	39.56	34.8135		28.9149	19.0659	28.6411	25.3508	35.64	21.6259		21.3184	17.2723	2.41868	1.66052	0.6		4.76878	1.90083
2.833	16.2902	28.1628	27.63			27.0919	16.6573		34.1778	33.22			32.7533	21.0316	26.3112	30.4059	40.98	34.9146		30.6834	19.0674	29.0479	26.7352	35.76	21.2528		21.466	17.5161	2.32644	1.71353	0.59		4.68982	4.56731
2.917	17.0364	27.6123	28.49			26.7635	17.9844		35.1137	33.21			32.6393	22.2583	26.7071	31.2161	40.35	35.312		31.2702	18.4969	29.5024	27.6819	36.21	20.5716		21.6803	17.817	3.1144	1.671	0.59		4.8274	5.90763
3	16.8726	27.5312	29.11			27.0256	17.6247		34.9679	34.18			32.8669	21.8295	26.5521	31.751	42.07	34.757		30.8568	20.6646	29.7279	27.0694	36.53	21.2046		21.409	17.4945	2.42535	1.85355	0.68		5.16524	4.42145
3.083	16.7843	28.0333	30.36			27.1585	18.4722		36.041	35.07			34.2703	22.8649	26.4491	32.9244	43.3	36.4271		31.541	20.5507	29.2837	29.2067	37.03	20.9637		20.8898	17.7221	2.72543	1.79673	0.68		5.03986	4.42395
3.167	16.7029	28.5862	30.3			27.0911	17.9742		35.8405	35.84			31.5939	23.4783	26.2817	32.8914	42.35	35.4442		31.0744	20.2111	29.2051	28.307	37.45	20.9772		22.814	18.05	2.84103	1.67717	0.68		4.61087	4.49313
3.25	16.8723	29.2482	31.51			27.7503	19.3075		36.3994	36.88			34.6334	24.1444	26.668	32.6843	43.08	36.6761		32.6297	21.4613	29.8204	28.4442	37.03	21.2086		23.3998	18.0446	2.62652	1.80575	0.68		4.75251	4.42896
3.333	17.3915	30.0939	32.44			27.6203	19.0677		36.4659	37.82			34.0209	24.4347	26.5987	35.1895	44.2	37.0722		32.43	20.3229	30.2271	29.0193	37.56	21.171		22.9329	17.5948	2.83101	1.83878	0.68		4.74438	2.02303
3.417	17.6433	30.4316	32.15			28.6079	19.4397		37.2941	37.74			35.4952	23.2805	26.4477	35.1845	44.77	38.2785		31.6121	21.0099	30.3859	28.6263	38.02	21.3638		23.7953	19.023	2.02303	1.801	0.68		4.68169	2.23077
3.5	18.9241	30.6641	33.29			27.2887	20.5229		38.4998	38.34			35.4789	24.1312	26.1149	35.6843	45.53	38.2242		32.2874	22.6096	30.3735	29.5907	38.75	21.0628		23.5618	18.9065	2.23077	1.75561	0.68		4.89416	2.44194
3.583	17.3034	31.3571	34.95			27.9482	20.5147		38.0144	38.89			35.154	23.7421	26.3747	36.6325	45.83	37.7093		32.4121	22.606	30.5395	30.6151	40.56	21.8006		24.3811	19.3293	2.44194	2.02942	0.68		4.88602	2.43364
3.667	17.0531	31.4394	35.15			28.6713	20.2729		39.6124	38.08			36.1613	23.4783	26.4425	37.8182	47.24	37.9747		33.5763	22.722	30.3859	30.5348	39.56	21.3269		24.0714	19.3023	2.43364	2.02133	0.68		4.95278	2.23744
3.75	17.2223	32.278	36.09			28.0142	21.478		39.2771	38			36.8768	24.0652	26.746	37.9799	46.24	38.0468		33.9495	22.3792	31.3381	31.6272	39.72	21.6173		25.243	19.6195	2.23744	2.12216	0.68		5.01954	2.63693
3.833	17.4726	33.1272	35.58			28.9379	22.4455		39.3066	38.27			36.5352	22.7924	26.7417	38.4914	47.07	38.7341		34.7182	23.7481	30.1338	32.6341	39.96	21.349		24.5571	20.9474	2.63693	2.11407	0.68		5.01547	2.73797
3.917	17.6279	32.549	36.85			29.2666	22.1995		38.8753	37.89			36.1776	22.9242	26.3708	38.4834	48.66	39.4532		35.1316	22.7214	30.2071	32.65	40.84	21.6582		25.6908	21.5816	2.73797	2.15994	0.68		5.50715	2.74088
4	17.1345	33.4324	37.08			28.9371	20.7545		39.0754	37.18			38.1553	23.564	28.0375	38.7888	47.97	37.8861		35.0427	24.8886	29.9784	33.075	41.69	21.4956		25.4429	21.7984	2.74088	2.29614	0.68		5.37771	2.36987
4.083	17.0415	34.0663	37.57			29.136	21.7219		39.3714	37.09			37.7978	22.4493	26.7609	38.8713	48.62	37.9628		37.1177	25.8034	30.2976	31.8899	40.74	21.4956		25.2382	22.56	2.36987	2.15233	0.68		5.44446	2.46481
4.167	17.2244	33.3445	37.79			28.3445	21.2485		38.9947	39			37.592	24.3751	26.3083	39.4056	49.99	38.5006		36.2556	25.6869	30.8537	32.4134	42.2	21.3384		25.0666	22.8147	2.46481	2.376	0.68		5.38177	2.36987
4.25	16.9794	34.4323	38.8			28.0148	21.5979		39.2136	38.24			37.6678	23.0891	27.6874	39.2451	49.37	37.8253		35.9579	26.143	30.2071	32.857	42.97	21.0608		25.7382	22.5924	2.36987	2.5227	0.68		5.85313	2.27785
4.333	16.9699	34.6592	38.67			28.4095	22.2016		39.8868	38.84			38.3071	24.3026	26.3439	39.7269	48.68	37.7048		35.5579	24.6603	30.2908	33.6483	42.4	20.9257		25.5906	22.4489	2.27785	2.64509	0.68		5.78637	2.18582
4.417	16.8007	35.9614	39.9			28.6092	21.6		39.7264	39.6			37.283	23.0891	26.5887	39.8614	49.1	38.4977		36.2466	24.7752	30.0534	33.0765	42.96	21.3417		25.9621	23.8825	2.18582	2.34679	0.59		5.71962	2.00177
4.5	17.3175	35.5104	39.18			29.3979	21.9638		39.9066	39.76			38.3016	22.8913	26.555	40.0846	50.42	39.7578		35.3537	25.3421	31.306	33.4919	42.86	20.5891		26.767	22.6819	2.00177	2.41759	0.59		5.92395	2.46481
4.583	16.8031	36.9256	38.6			28.8724	22.8052		39.6358	39.92			39.0658	23.2276	26.5618	40.3712	49.53	38.2221		36.0956	25.2266	29.809	34.1309	42.78	21.0273		26.2574	22.4597	2.46481	2.38409	0.68		6.12015	2.81498
4.667	16.8911	36.3666	39.87			28.6076	21.5918		41.2512	39.36			36.4975	21.902	27.081	40.4544	49.15	39.098		35.9624	24.7705	29.8861	34.0031	43.47	20.4299		25.8001	22.4759	2.81498	2.38457	0.68		6.47833	3.09405
4.75	17.3941	37.3222	39.9			29.6618	21.1101		42.131	39.48			38.0581	21.4997	26.4925	41.7332	49.17	38.4919		36.4379	25.1127	29.965	33.6314	43.67	21.0085		27.5004	21.8201	3.09405	2.47015	0.68		6.75348	2.36696
4.833	17.4007	37.3329	39.97			29.926	21.7199		40.8918	39.28			39.0113	20.3522	26.7311	41.5358	50.85	37.8166		36.8911	25.7956	32.4475	33.7725	44.07	20.7329		26.2766	21.9258	2.36696	2.37982	0.68		6.48239	0.895051
4.917	17.4748	36.4797	40.4			29.8595	22.3153		41.4324	39.88			39.0113	22.3372	26.5473	40.9413	50.34	37.9793		38.113	25.7977	32.7662	33.8488	44.3	20.5756		26.9194	21.9366	0.895051	2.38837	0.68		6.55728	0.993963
5	17.4768	36.8829	40.72			29.5308	20.8703		41.5397	39.94			37.9981	21.4732	26.7191	41.24	51.16	39.1894		37.0466	24.4257	30.1184	34.1378	44.15	20.6145		26.3907	21.1912	0.993963	2.33918	0.68		6.6281	2.34679
5.083	17.4771	37.2632	40.63			29.7965	20.9943		40.3779	39.49			38.0468	21.5457	26.417	41.1075	51.09	39.0179		37.3264	24.7663	34.6079	34.6711	44.78	20.5924		25.8715	21.4867	0.895051	2.46777	0.68		6.69486	2.41759
5.167	17.308	38.2194	40.05			30.4555	20.5086		39.9298	39.63			39.3961	20.8599	26.4968	41.7532	50.59	38.3462		38.1085	24.6519	30.0433	34.7692	45.76	21.1825		27.1102	21.381	2.36095	2.59874	0.68		6.69892	2.38409
5.25	17.3127	38.2676	40.54			29.9916	20.6326		42.3475	39.76			40.7832	21.5721	26.7123	41.1008	50.87	39.3336		37.5575	23.5109	35.1895	34.3826	46.18	20.7088		26.9386	21.381	2.27493	2.45444	0.68		6.76568	2.38457
5.333	17.1364	38.7123	40.26			30.916	19.6631		41.5808	39.99			39.3093	21.3611	26.3328	42.4667	50.42	39.0498		36.7977	23.7397	29.9682	34.3289	46.21	20.7088		26.2766	20.942	2.22429	2.33013	0.68		6.55321	2.47015
5.417	17.3011	38.7066	40.8			30.0579	19.5452		41.7672	40.37			40.0136	21.2622	26.3477	42.9007	50.83	39.0371		37.713	24.5396	35.4325	34.2464	45.79	20.868		27.2814	20.942	2.52103	2.37552	0.68		6.54508	2.37982
5.5	17.2913	39.162	40.55			30.3879	18.8279		42.576	40.46			40.7073	21.1501	26.3597	43.3223	49.57	39.3775		37.7751	24.4252	30.127	34.3216	46.77	21.1604		27.5148	21.7984	2.32321	2.45823	0.68		6.48239	2.38837
5.583	17.6568	39.0922	41.53			30.321	18.7059		41.7	41.03			40.263	20.9984	27.7574	42.9447	50.39	39.1776		38.3396	23.2826	30.127	34.9067	46.55	21.0252		27.2099	20.736	2.44096	2.49983	0.68		6.89512	2.33918
5.667	17.4005	38.3561	41.76			30.5876	18.5901		40.8559	40.53			40.3225	20.2729	26.1149	42.6408	50.14	39.1784		38.7396	22.7136	29.8864	33.9552	47.1	21.1825		27.4578	20.0585	2.01646	2.45396	0.68		6.81617	2.46777
5.75	17.3029	39.1501				31.0481	19.3157		41.5998				41.2112	19.5739	26.5281	43.0881		39.3417		38.904	23.2815	29.8864	34.2646		20.7309		27.6246	20.5978	1.91755	2.41236			6.75348	2.59874
5.833	16.9743	39.462				30.2579	19.5555		42.2583				39.5533	20.1344	26.2842	43.2423		39.0105		37.7398	21.7988	29.9688	34.3042		21.3229		27.8672	19.7414	1.60086	2.41236			6.95375	2.45444
5.917	17.129	38.5261				30.3236	18.9498		42.1969				40.4743	19.0001	26.276	42.1797		38.5915		38.424	22.1436	29.9673	34.5478		21.1825		28.0196	20.4026	2.25992	2.37124			6.88699	2.33013
6	17.1578	38.7685				31.1134	17.8645		42.6817				39.9322	18.6506	26.746	42.8618		39.0424		38.4062	22.0276	29.9657	34.9859		20.868		27.2387	19.5245	1.81481	2.37886			7.02457	2.37552

## Sheet: Figure 3 d bioparticles
time (h)	fMLFG					fMLFG=van					fMChaFG					fMChaFG=van					Control
0	0	0	0	0	0	0	0		0	0	0	0	0	0	0	0	0	0	0	0	0	0	0	0	0
0.083	8.1	1.62857	7.58889	5.93333	0.680728	3.33	-4.72556		3.40667	-0.0378182	-4.8	-4.39667	-0.38	7.79722	0	14.5	3.30556	3.46	-0.122222	0	1.64	-4.24444	-43.085	-2.66667	0
0.167	13.8778	26.7929	-0.2125	14.8111	-0.226909	22.19	0.244444		1.84667	-0.0378182	-27.21	5.14	9.62	7.63333	0	4.92222	0.866667	6.78	9.31111	0	-9.06222	5.27222	-21.1975	-2.80833	0
0.25	17.06	4.87143	1.64444	23.8556	0.113455	-1.43	-1.01556		3.10667	0	-18.32	-5.28	6.66333	7.32222	0	4.91746	0.266667	9.82	13.0889	0	-16.2733	-1.07778	-40.385	1.21667	0
0.333	6.99	6.61786	4.24444	21.8857	0.113455	10.01	-0.405556		6.06667	0.0378182	-43.47	20.24	13.98	11.2889	0	16.2889	6.64444	6.41	12.6889	0.0756364	-15.0733	17.6333	-26.3267	-0.7	0
0.417	21.21	12.3554	3.8625	20.8833	0.642909	-1.48	2.84444		6.82667	1.96655	-41.71	-0.0188889	9.1	17.1556	0	-7.14111	-5.51944	12.98	10.89	0.302545	2.73778	19.8122	-43.52	-0.658333	0
0.5	0.31	0.320635	4.6875	17	0.680728	0.73	-0.866667		10.8667	2.42036	-41.32	-4.31	14.49	16.7322	0	1.88889	0.877778	12.25	15.5444	2.19336	-14.94	4.44222	-14.185	-0.566667	0
0.583	12.6	1.72619	4.06667	14.8571	2.685	3.34	2.40444		11.5667	7.75255	-41.48	-2.655	12.36	18.0222	0.138667	-9.80111	-8.95556	14.82	18.4889	4.954	-21.04	-1.41778	-22.74	0.4	0
0.667	1.8	6.14286	4.97778	26.7286	2.94973	6.47	16.9144		11.5967	8.96264	-40.93	0.236667	18.61	25.1222	0.728	3.19889	1.54444	19.14	22.01	5.52127	-22.08	16.5778	-43.76	-0.566667	0
0.75	8.54	1.80286	5.26667	30.025	7.86591	14.94	-2.50556		15.0867	14.2193	-37	6.395	28.92	21.0722	1.66392	-12.4511	16.1333	20.35	21.71	9.60555	-17.1275	-3.57778	-39.86	1.26667	0
0.833	3.64	11.5857	4.28571	21.0143	12.3284	-4.87	-0.585556		14.3367	15.3537	-40.12	-3.28556	24.29	17.1522	1.73325	-7.25111	0.755556	26.55	15.73	12.215	-21.4733	8.64222	-42.235	5.7	0
0.917	5.33	-0.432143	8.42222	20.8167	14.673	13.62	6.89444		11.5567	21.4802	-36.03	-15.105	37.35	16.8122	2.42658	-5.25111	5.92222	27.19	24.26	17.3204	-12.2275	-1.96778	-40.78	1.56667	0
1	10.14	2.1	2.07778	26.6625	17.6606	12.84	-2.35556		21.7967	25.6022	-31.58	-11.9967	33.39	30.3322	2.07992	12.0589	4.00556	25.53	19.84	22.3121	12.6378	15.5122	-27.54	-2.53333	0
1.083	14.79	11.6929	16.525	20.3111	17.5093	20.88	3.24444		14.7095	23.56	-33.13	-11.9425	37.25	30.7922	2.77325	0.828889	1.54444	25.98	28.47	21.5558	-10.6829	5.35556	-39.2933	5.61667	0
1.167	13.09	-6.02857	3.4	28.525	21.518	25.02	-1.28556		27.8667	28.2115	-40.05	-11.4967	34.46	28.6322	2.91192	13.5589	5.06667	26.79	14.87	26.888	2.635	5.12222	-2.61	7.26667	0
1.25	24.98	-11.8571	15.7111	27.9286	22.7659	46.64	-2.32222		14.9095	31.1613	-38.5	-12.68	34.67	25.6722	2.84258	18.1989	16.2222	22.3	27.11	34.2624	14.9156	5.61222	-31.135	7.2	0
1.333	14.84	-6.01964	27.3	22.2714	27.4175	35.08	-1.22556		25.4042	33.2034	-27.66	-2.06	39.44	36.2822	3.32792	8.12889	18.4456	33.25	33.06	34.4515	15.435	33.3222	-39.6	3.01667	0
1.417	30.35	-4.56964	5.81	19.6571	32.7875	35.19	-2.90556		25.2267	40.6156	-26.11	-3.43	35.23	29.4322	3.08525	9.73889	21.6556	34.08	38.8889	41.372	12.31	18.0922	-22.81	1.53333	0
1.5	23.04	-14.8571	20.16	14	33.6195	40.39	4.40444		16.3042	40.0105	-31.36	-7.26333	48.27	29.5422	2.80792	10.5089	17.6056	36.67	26.57	44.4351	5.50444	13.0622	-41.1	1.36667	0
1.583	23.77	2.68286	9.14	28.1167	42.5065	38.13	11.6644		27.2367	42.1661	-29.05	-12.13	51.23	27.8222	4.50658	9.62889	32.5456	44.77	40.26	54.3431	-2.35111	27.3322	-24.5933	2.1	0
1.667	29.8	12.0929	8.6	33.42	44.2459	38.01	15.3544		33.6917	43.6789	-21.02	-7.75	51.8	35.3722	6.93317	1.25889	26.8956	35.54	33.8889	54.5324	-16.5622	5.72222	-28.4767	1.23333	0
1.75	33.24	-1.43714	7.72	33.4833	42.0149	52.23	12.2444		20.9567	50.1077	-19.76	-12.95	55.43	31.3622	5.78925	18.0289	30.6056	40.45	28.31	56.6878	-4.70667	23.3022	-35.56	4.56667	0
1.833	33.26	4.50286	12.09	28.7167	48.5572	62.07	22.4844		25.7444	52.9062	-13.22	-6.34111	47.19	27.5667	4.99192	20.5389	39.1756	50.95	37.34	64.705	1.55	14.2322	-5.24	-1.43333	0
1.917	42.03	5.31286	14.5	33.8714	48.9731	61.73	30.1744		27.5222	65.0076	-3.87	0.05	51.29	32.9111	6.58658	18.8689	46.7556	53.54	31.49	72.6846	-5.66	14.1322	-38.76	0.566667	0
2	46.39	12.5317	15.6	31.1429	61.0746	61.8	36.0944		21.5042	68.5246	-9.35	0.05	47.01	26.0597	4.99192	37.5489	45.3256	52.92	37.84	69.0162	23.08	19.6022	2.99	0.0666667	0
2.083	43.23	3.49286	11.25	32.3875	61.1125	47.63	28.0644		18.9542	66.0665	-3.86	3.53	44.3	30.1472	7.24508	16.4889	42.8956	55.25	33.74	77.3359	7.42	26.1522	-39.335	0.566667	0
2.167	40.25	8.67619	11.26	28.9167	71.3229	52.11	21.9444		25.5556	75.5208	-2.16	-9.73	46.69	37.1222	8.52775	29.6989	58.2156	48.27	32.8	79.1889	-3.44	28.2222	-37.785	1.56667	0
2.25	50.9	12.2429	12.08	22.3429	79.0375	70.43	20.0044		28.1778	79.3401	-1.35	7.23	53.48	32.6	8.2505	33.6989	57.2856	55.12	40.44	99.1563	3.87	29.5622	-29.46	1.04167	0
2.333	47.86	15.5651	13.29	30.1857	84.6724	72.68	30.6744		27.2767	93.5974	5.98	20.79	54.33	38.7322	8.59708	31.1989	57.5456	59.78	37.09	93.5216	4.42	47.7622	-26.1267	-0.433333	0
2.417	43.73	6.39841	15.3889	26.4375	89.8913	66.82	30.6844		25.9	89.7399	17.7	9.34	55.96	29.2778	9.94908	41.0589	63.9756	52.42	32.64	94.8832	9	39.3022	-5.39333	-2.8	0
2.5	34.82	11.9317	18.38	14.9714	101.426	69.2	22.7144		22.3367	100.064	17.09	9.12	44.94	40.1	11.5437	29.8689	78.7256	57.57	25.1	99.0428	13.99	46.7122	2.88286	-0.733333	0
2.583	72.5	24.8629	14.7333	40.4714	101.199	67.67	36.5444		36.2267	105.358	8.36	5.57	53.95	40.0444	11.9944	40.7089	64.9456	57.7	30.69	111.825	15.76	50.2422	-30.3314	-0.566667	0
2.667	55.36	16.4829	13.42	27.4429	114.964	75.96	30.6844		28.7767	115.04	14.39	4.71	53.79	37.2972	16.501	38.2289	68.1156	55.64	36.82	118.746	7.79	47.6022	-20.9029	0.916667	0
2.75	61.37	23.4729	9.9	30.9333	128.767	73.75	44.0144		27.6567	121.053	24.35	7.18	42.65	32.9622	13.381	48.7989	73.8656	54.67	28.26	129.334	23.66	53.2422	-31.7433	0.746667	0
2.833	60.1	32.2629	17	18.8857	125.628	89.09	28.6144		13.0267	115.229	28.09	30.46	58.28	39.7822	14.9063	33.6889	72.5456	55.59	32.78	123.019	7.74	57.7222	-38.285	-0.7	0
2.917	61.76	30.9929	13.18	30.5429	144.915	87.91	41.0344		23.6967	128.654	12.5	6.19	44.97	38.5222	16.1543	49.3989	68.3356	61.29	36.31	126.006	13.76	67.2222	-39.41	2.89167	0
3	54.47	22.0329	19.24	21.1	148.886	73.25	37.0444		19.5	133.608	11.83	26.72	50.52	33.0667	16.3969	43.6289	91.0056	64.07	31.35	135.574	12.05	65.9222	-25.96	2.24667	0
3.083	62.6	25.7329	15.96	24.2286	158.87	105.17	34.7244		26.0778	135.12	31.03	21.64	53.05	35.6022	17.7489	58.8989	96.0956	58.5	24.6444	143.44	11.77	85.1622	-22.585	2.2	0
3.167	51.41	25.3529	14.73	33.8875	163.181	90.62	48.0944		27.1967	135.688	26.96	51.31	46.9	39.1522	15.7383	62.4989	93.1656	52.55	31.23	155.542	5.09	78.6422	-37.21	-0.433333	0
3.25	43.12	25.0329	15.64	32.025	164.882	97.86	44.4044		23.5867	144.197	36.94	26.98	45.15	38.9022	23.1567	52.4989	79.3956	56.87	32.98	151.987	10.94	85.0122	-24.2433	2.49167	0
3.333	66.4	22.1929	18.03	23.6222	173.959	111.26	40.5944		20.8367	143.251	49.07	29.2	55.43	31.3	21.6661	48.6289	98.6656	58.69	47.13	169.042	5.09	69.5722	-21.76	4.00667	0
3.417	47.59	39.1829	19.43	33.8875	191.392	99.08	37.5844		22.5767	145.747	21.85	35.24	60.95	32.4222	21.0421	46.6289	77.1856	55.71	19.8	164.882	6.71	68.1622	-7.06	2.16667	0
3.5	60.93	22.0429	15.66	25.4	201.225	124.48	51.0544		22.1967	152.478	38.29	38.68	58.2	29.7972	23.8154	59.1189	104.316	57.71	33.89	174.828	4.53	71.7622	-11.32	0.566667	0
3.583	65.53	22.2029	15.71	24.5667	208.826	95.04	46.3344		22.4667	149.377	36	33.97	44.48	29.5444	23.2607	64.5689	81.6156	58.52	40.96	176.606	7.79	80.1822	-30.7	-0.0333333	0
3.667	68.24	29.1029	19.66	26.2833	211.133	94.55	44.7744		24.4467	157.546	30.64	22.96	47.05	37.7122	25.3406	44.9189	83.9356	55.67	36.18	165.941	16.54	72.1022	6.68	6.1	0
3.75	66.13	18.0929	16.75	37.5333	216.768	106.6	56.9444		21.1889	162.424	34.03	33.14	51.68	28.3222	26.3807	69.9189	78.5156	56.88	32.2778	186.93	30.81	73.0322	-41.11	3.9	0
3.833	75.13	30.7729	19.39	30.7143	229.474	121.11	54.0244		25.1567	170.593	55.37	24.5	55.29	28.2111	23.9886	59.1989	81.0056	56.16	34.62	177.589	27.44	68.6622	7.99714	0.886667	0
3.917	71.27	15.2229	13.55	17.8833	232.046	149.42	54.0244		15.9267	173.959	56.92	55.74	58.54	31.5222	26.8661	48.9589	77.7356	52.02	27.6	192.943	37.55	76.6822	-1.44	5.31667	0
4	73.92	23.1029	18.4778	32.96	238.891	119.28	30.7744		25.7367	159.437	39.06	36.51	47.26	33.8889	25.7913	39.9889	72.7056	54.04	39.51	180.993	14.6	98.8322	-27.385	8.94167	0
4.083	58.27	30.6529	17.04	23.7167	226.184	145.38	57.5144		22.5767	189.577	47.63	38.88	51.72	34.3822	29.0499	53.9989	64.4656	50.8	45.6889	200.771	2.59	106.962	-33.94	4.82667	0
4.167	77.69	29.6629	19.12	25.8625	239.836	146.16	28.9144		19.9667	191.43	44.31	46.8	50.6	31.5822	26.4846	62.7289	76.8956	57.24	27.8889	202.851	27.75	62.5322	23.14	7.26667	0
4.25	73.49	39.5129	15.86	30.0571	245.622	121.99	51.5844		21.5467	181.068	64.12	48.25	56.22	34.6622	27.6633	65.1089	71.1156	59.1	36.4	208.637	30.2	69.0022	14.1567	7.96667	0
4.333	89.4	31.5429	21.31	23.0125	248.458	136.36	69.1744		22.2	182.581	56.04	37.62	55.9	35.8222	34.1457	51.8389	84.5356	61.9	39.41	204.855	30.58	84.0922	8.27333	7.40667	0
4.417	77.2	18.5629	15.27	20.625	256.097	98.81	49.6544		27.2667	183.791	61.14	38.27	53.33	35.2822	30.0553	78.4489	75.2456	59.75	28.8667	219.226	19.8	84.3822	-39.66	7.40667	0
4.5	95.45	21.9729	20.49	33.25	265.362	121.11	45.7944		21.9667	201.187	73.57	26.65	55.62	29.2622	38.1323	70.4689	71.2156	63.89	27.21	230.42	24.45	72.9222	-31.735	6.8	0
4.583	68.25	28.6729	13.25	32.05	276.178	118.21	54.7944		19.2067	198.048	71.2	43.14	54.42	41.5778	34.4924	67.1489	70.4356	62	29.3889	227.016	23.9	81.5522	-14.6457	6.03333	0
4.667	89.36	34.8129	35.21	28.0286	289.187	115.08	56.6044		30.8267	187.951	47.72	30.8	53.41	36.1522	40.0737	54.5489	86.9756	62.99	38.1	230.306	26.05	71.2822	-19.4	6.66667	0
4.75	87.38	29.4029	19.91	20.7286	294.746	141.79	49.3244		35.1367	196.951	50.78	31.96	52.59	33.0822	36.3297	95.6489	78.5156	56.53	36.7111	236.962	32.18	72.6622	-7.11	9.78333	0
4.833	79.34	35.8029	15.3889	27.5875	294.519	121.99	45.0144		29.7767	211.246	53.77	41.14	60.91	36.7422	35.1509	47.7189	69.9356	51.34	39.29	244.828	26.18	68.2422	1.38286	10.8067	0
4.917	74.33	27.9529	15.69	25.4667	301.326	120.88	34.9944		28.1767	207.313	41.81	43.31	53.62	23.3111	35.8791	73.2989	63.4656	58.29	43.46	230.571	27.15	85.6022	-22.41	9.20952	0
5	88.2	26.4529	19.34	29.4222	292.893	126.17	46.9144		39.2967	211.851	59.08	47.57	60.4	44.5222	36.7457	67.9289	72.5856	60.98	37.32	252.694	24.61	70.4322	-39.4933	8.31667	0
5.083	69.22	36.9629	16.98	23.9	305.335	142.9	40.6744		33.8967	214.196	62.22	52.33	53.54	35.1922	40.1775	81.9289	77.2856	56.04	44.3556	253.261	18.96	63.3622	-20.86	8.75238	0
5.167	98.71	27.5729	17.7	33.4625	305.638	113.53	59.4444		26.3889	212.154	64.89	39.88	51.71	39.1022	46.6947	75.4589	77.8556	55.74	40.56	253.185	41.38	75.8622	-18.98	11.7	0
5.25	83.23	37.9529	19.65	28.4778	326.286	132.22	51.3644		25.3767	208.41	64.05	46.57	49.43	39.4122	45.9667	115.709	66.6156	57.38	31.5889	252.996	14.83	99.8722	-28.41	11.0333	0
5.333	75.8	30.6529	18.2889	22.3875	314.827	125.52	52.5744		27.2444	222.743	79	38.4	55.58	32.7822	45.62	73.3589	74.1056	56.25	45.9111	273.228	31.59	111.382	-17.12	8.11667	0
5.417	112.66	37.3529	22.11	25.1	317.626	120.61	43.1244		30.5778	213.969	65.5	37.39	51.84	35.9667	46.2092	87.8989	66.3956	53.68	31.45	272.321	52.49	97.7022	-40.68	14.0167	0
5.5	81.13	31.5429	17.33	32.3222	316.756	131.1	37.3144		27.1467	214.12	58.91	48.56	50.84	44.1022	46.2441	72.4889	70.2256	53.66	34.8	265.968	47.62	89.8522	-18.9433	12.9	0
5.583	98.82	33.4929	19.21	29.6778	327.231	133.78	45.0044		32.8067	215.444	100.72	60.41	54.83	36.4322	41.0787	51.8489	63.7356	59.66	23.2	301.932	35.65	57.4522	-35.62	11.2167	0
5.667	103.86	39.4629	18.68	39.1556	328.782	125.25	39.1944		19.1444	219.263	70.35	64.72	58.82	31.6667	49.5027	78.7689	59.7056	53.7	28.6778	300.192	55.8	78.4122	13.69	7.16667	0
5.75	93.92	33.1429	19.44	26.7875		111.59	38.4844		30.3567		78.32	34.3	57.81	42.6667	0	84.2389	75.5656	56.22	31.3556	0	37.45	60	-41.36	9.94667	0
5.833	87.44	31.4429	17.95	33.8714		112.26	34.7344		35.8867		62.02	47.25	52.63	34.1333	0	50.6689	70.4456	55.33	46.92	0	28.21	83.9322	-34.46	9.83333	0
5.917	96.35	39.3529	17.66	32.5875		112.54	45.2844		23.4067		55.76	80.31	48.9	35.9111	0	74.5589	63.5756	56.87	36.26	0	60.68	65.5222	-30.12	13.2333	0
6	87.76	21.2429	19.27	36.0125		151.08	63.0944		30.3333		75.57	43.87	53.26	34.0889	0	59.3389	80.4056	52.52	38.1889	0	44.47	93.9422	-35.28	13.7	0

## Sheet: Figure 3e S. aureus
Time (min)	fMLFG										fMLFG=van										fMChaFG										fMChaFG=van										fMLYG
0	6.1	13.8	95.1	4.4	0	7.7	10	8.9	26.6	18.3	26.6	0	5.5	43.1	31	11.6	17.1	34.9	14.9	4.4	0	24.3	14.4	16	13.3	25.4	44.8	23.8	13.8	17.7	0	13.8	14.9	0	0	2.2	33.2	37.6	32.1	20.5	0	7.7	0	10	8.9	8.3	7.2	11.6	45.9
0.0833333	0	8.9	64.7	6.1	1.7	5	13.8	7.7	32.1	31	29.3	10.5	6.6	44.8	55.9	17.7	24.3	34.9	6.6	7.7	0	18.8	11.6	10.5	17.7	28.2	27.7	18.8	14.4	12.7	3.9	14.9	21.6	4.4	0	6.6	53.1	24.9	24.9	6.6	2.2	6.1	0	4.4	7.7	12.7	17.7	6.6	36
0.166667	5	11.6	96.3	6.1	0	10	15.5	10	30.4	24.3	23.8	8.3	5.5	38.2	42.6	16	18.8	30.4	11.1	2.8	0	19.9	5.5	12.2	20.5	22.1	46.5	11.6	13.3	18.8	0	7.7	26	0	0	12.7	57	39.8	24.3	17.1	8.9	4.4	0	9.4	5.5	6.1	3.3	5.5	31.5
0.25	0	9.4	96.8	10.5	0	4.4	14.4	10	18.3	21.6	33.2	9.4	3.3	42.6	49.8	18.3	27.1	47.6	14.9	6.6	0	34.9	11.6	16	11.1	24.3	43.7	17.1	10.5	17.7	1.1	8.9	22.7	0	0	0	46.5	36.5	29.9	11.6	0	7.7	0	8.3	6.6	6.6	8.9	7.2	24.3
0.333333	5	8.9	78	10.5	0.6	5	13.3	12.7	18.3	32.6	25.4	6.6	0	36.5	49.2	17.1	18.3	35.4	15.5	5.5	0	29.9	21.6	10.5	27.1	25.4	34.9	23.8	15.5	13.8	0	14.4	26.6	3.9	0	13.3	50.9	28.8	18.8	10	0	0.6	0	4.4	3.9	13.8	10.5	6.6	37.6
0.416667	5.5	5.5	75.8	20.5	0	4.4	12.2	14.9	16.6	25.4	27.7	7.7	6.6	28.2	43.1	17.1	27.1	45.4	14.4	7.7	0	25.4	22.1	10	19.4	22.1	40.9	24.9	1.1	12.2	0	19.4	20.5	0	0	24.9	38.7	37.1	27.7	10.5	4.4	9.4	0	5.5	9.4	14.4	18.8	0	38.2
0.5	5	7.7	63.1	3.3	2.8	3.3	17.1	13.8	22.1	21	23.2	6.6	6.1	22.1	54.8	18.3	22.7	33.7	13.8	5.5	0	32.1	38.7	9.4	19.9	30.4	32.6	18.3	0	18.3	0	21	21.6	0	0	0	50.9	33.2	25.4	16	2.8	11.6	0	11.1	14.4	19.4	4.4	3.9	33.7
0.583333	5	1.1	83	23.2	2.2	5	17.7	4.4	20.5	26	17.1	6.6	10	19.9	39.3	7.7	21	26.6	14.4	5.5	0	29.9	8.3	17.1	32.6	23.8	32.1	17.1	0	14.9	0	19.9	28.2	1.7	0	14.9	58.1	45.9	31	17.1	0	10	0	9.4	19.4	17.7	16	9.4	39.8
0.666667	0.6	2.8	84.1	19.4	1.1	3.9	17.1	14.4	18.8	23.8	18.8	13.8	8.9	13.8	48.7	7.7	36	37.6	10.5	7.2	0	22.1	13.3	10.5	41.5	27.1	34.3	19.4	0	19.4	0	16	32.1	1.7	0	6.1	65.8	44.3	24.3	14.9	0	8.9	0	6.6	11.1	11.6	26.6	7.7	24.9
0.75	5.5	0	75.2	32.1	1.1	5	17.7	13.3	22.1	22.7	29.3	12.2	11.1	17.7	46.5	8.3	37.1	40.4	16	5.5	0	23.8	21	20.5	35.4	33.7	34.3	32.1	0	26.6	0	22.7	40.4	4.4	0	13.3	49.2	54.2	22.1	14.4	0	10.5	0	13.8	4.4	21	23.8	4.4	40.9
0.833333	3.3	0	65.3	31.5	2.8	7.2	13.8	13.3	13.8	28.8	34.9	12.2	12.2	20.5	46.5	5.5	24.3	25.4	17.1	2.2	0	38.2	30.4	16	44.8	37.6	33.2	18.8	0.6	33.7	0	23.2	31.5	8.9	0	13.8	66.9	49.2	24.9	12.7	13.8	5	0	7.2	15.5	13.8	14.9	7.7	35.4
0.916667	3.9	0	85.2	36.5	1.7	4.4	18.8	16.6	12.7	27.1	29.3	8.3	12.7	10.5	54.2	10.5	29.3	25.4	19.4	7.7	14.9	36	32.6	12.7	52.6	46.5	40.4	40.9	1.1	24.9	0	27.1	42.6	1.1	1.7	11.6	64.2	40.9	20.5	22.1	6.1	10.5	0	11.6	8.3	13.8	32.6	11.1	45.9
1	6.6	0	78.6	46.5	6.1	6.6	30.4	8.3	18.8	28.2	28.2	13.8	11.6	0	36	6.1	26	31	10	7.2	0	44.3	38.7	12.7	44.8	18.3	33.7	39.3	0	27.1	0	22.7	39.3	3.9	2.8	5.5	75.8	38.2	24.9	17.1	5	15.5	0	12.2	13.8	10.5	22.1	7.7	38.2
1.08333	8.3	0	106.8	39.3	5	7.7	24.9	9.4	19.9	24.9	33.2	8.9	11.6	6.1	46.5	12.2	29.9	29.3	14.4	3.9	0	40.4	63.6	22.7	80.2	19.4	32.6	49.2	0	37.1	0	18.8	32.6	9.4	3.3	12.2	69.1	58.6	27.1	22.1	36.5	8.3	0	15.5	17.1	18.3	34.3	10.5	39.3
1.16667	7.7	0	110.1	40.4	5.5	5.5	26.6	10	27.7	29.3	31.5	5.5	11.6	0	46.5	11.1	33.2	35.4	19.9	8.3	0	46.5	76.9	10.5	65.8	22.7	40.4	43.7	1.1	30.4	0	27.7	23.8	10	6.6	11.6	75.8	59.2	29.3	13.8	7.7	17.7	0	17.1	25.4	16.6	18.8	9.4	44.3
1.25	11.1	0	91.8	38.7	3.9	7.7	31.5	11.6	24.9	33.7	32.6	3.9	16	1.1	37.6	13.8	20.5	31	12.7	6.1	0	45.4	80.8	29.9	56.4	34.3	29.3	42	1.7	33.7	0	27.1	26	12.7	7.7	15.5	82.4	37.6	32.1	10.5	7.2	14.9	1.1	10.5	27.7	12.7	43.7	27.1	55.9
1.33333	14.4	0	115.6	45.4	5.5	0	32.1	11.1	37.1	29.9	37.1	2.8	17.1	2.8	40.9	12.2	31.5	31.5	11.6	5.5	0	52	73	29.9	71.4	38.7	40.4	58.1	0	43.1	0	36	20.5	12.2	10	12.7	68	62	22.1	13.8	9.4	17.1	0	17.1	39.8	24.9	33.7	22.7	48.1
1.41667	13.8	0	73	44.8	6.6	0	33.7	13.3	32.6	30.4	36.5	1.1	13.3	5	38.2	14.4	18.8	38.2	9.4	8.3	1.1	55.9	75.2	39.3	88	48.7	39.3	47	5.5	42.6	0	36	26.6	24.3	10.5	11.6	73	42.6	26	10.5	2.2	27.7	0	18.8	41.5	27.1	19.9	33.2	61.4
1.5	23.8	0	123.4	47	8.9	1.7	36.5	10.5	36	27.7	22.7	12.7	15.5	7.2	24.9	12.7	13.8	50.3	13.8	7.2	20.5	60.8	78	38.7	70.8	34.3	34.9	69.7	5.5	36	24.9	32.6	26	17.1	9.4	0	76.9	49.2	31.5	13.8	11.6	33.2	5	22.1	34.3	4.4	22.7	36.5	64.7
1.58333	24.9	0	109.5	61.4	9.4	2.2	33.7	17.1	37.6	28.8	32.1	12.7	16	8.3	28.2	12.2	28.8	37.6	11.1	0	0	71.9	123.4	58.6	90.2	51.4	37.1	72.5	1.7	48.7	1.1	32.6	44.3	26	11.6	2.8	75.8	69.1	28.2	17.1	1.7	43.1	7.2	13.8	50.3	21.6	27.7	27.1	75.8
1.66667	22.1	0	87.4	69.7	10.5	2.2	38.7	19.9	65.8	29.9	24.3	5.5	18.3	5	19.9	8.3	16	30.4	14.4	0	3.9	67.5	132.2	54.2	107.3	53.1	39.8	71.9	0	55.9	4.4	45.4	34.3	22.1	21.6	0	53.7	50.3	23.2	9.4	9.4	31.5	6.6	17.7	51.4	28.2	35.4	35.4	92.4
1.75	23.8	0	116.7	57.5	10	3.9	42	19.4	55.9	27.1	38.7	14.9	22.1	7.2	8.3	11.6	6.6	34.9	12.2	2.2	2.8	55.9	154.9	40.9	97.9	60.3	39.8	81.3	0.6	64.7	10	49.2	40.9	25.4	13.8	1.7	54.8	60.3	23.8	18.3	20.5	29.3	4.4	16.6	61.4	11.6	33.7	39.3	90.2
1.83333	26.6	0	102.9	69.1	11.1	5	43.1	26	62	21.6	36.5	8.3	20.5	1.1	8.3	13.8	2.2	23.8	13.3	1.7	6.6	64.2	132.8	89.1	80.2	62.5	43.7	82.4	1.1	69.1	1.1	45.4	19.9	29.3	20.5	0	30.4	65.8	16.6	22.1	38.2	52	8.3	27.1	67.5	24.3	42	32.1	83.5
1.91667	12.2	0	99	79.1	11.1	6.1	49.2	33.7	67.5	22.7	25.4	3.9	22.7	11.6	14.9	10	5.5	17.7	11.6	4.4	5.5	59.7	177	109	112.3	48.7	45.4	86.8	0	75.8	6.6	23.2	31	24.9	18.3	0	44.3	63.1	17.7	21.6	29.9	35.4	8.9	21	64.7	5.5	53.1	43.1	91.3
2	12.2	0	103.4	75.8	9.4	5	48.7	31.5	84.6	24.9	45.9	2.8	22.1	8.9	7.7	9.4	4.4	12.2	14.9	0	3.9	62	198.6	87.4	128.9	71.9	38.7	99	0	80.2	0	53.7	29.9	43.7	25.4	11.1	51.4	58.1	6.6	8.9	50.3	41.5	12.7	24.9	76.3	3.3	63.1	35.4	92.4
2.08333	12.2	0	94	73.6	7.7	9.4	54.2	35.4	90.2	31	40.9	6.6	26.6	5.5	12.7	5.5	1.7	12.7	12.7	0	4.4	61.4	209.1	92.4	113.4	79.7	37.1	101.8	0	80.2	1.7	58.1	40.9	42	23.8	6.1	48.7	68.6	14.4	16	47	40.4	6.6	20.5	78.6	7.2	62.5	27.7	89.1
2.16667	14.9	0	122.3	70.8	3.9	8.3	57	40.9	89.6	29.3	38.7	9.4	26	9.4	13.8	8.9	5	7.7	14.4	0	4.4	68	213.5	79.7	132.8	83	40.4	106.8	0	81.9	4.4	61.4	25.4	45.9	23.8	11.6	42.6	81.9	16	9.4	40.4	45.4	7.2	17.1	106.8	8.3	65.3	39.8	91.3
2.25	13.8	0	118.9	84.1	11.1	12.7	58.1	38.7	99.6	34.9	39.3	6.1	29.9	9.4	13.8	11.1	12.2	14.9	16	0	8.9	65.3	165.4	101.8	141.6	85.2	40.9	114	0	91.8	0	54.8	32.6	53.1	27.1	2.2	9.4	81.9	11.6	5	40.9	34.9	11.1	18.8	117.3	17.1	56.4	36	92.4
2.33333	11.6	0	125.6	83	14.9	13.8	59.2	48.7	102.9	24.9	36.5	5	37.6	6.6	17.7	10	7.7	13.8	15.5	0	10	80.8	203.6	130.6	152.7	101.8	47.6	120	0	113.4	0	55.3	31	40.4	31.5	0	17.7	92.4	8.9	7.7	62	27.1	12.7	0	100.7	13.3	68.6	55.3	100.1
2.41667	13.3	0	106.2	90.7	15.5	14.9	63.6	57	136.1	33.2	35.4	3.9	34.9	0	24.3	7.7	7.7	10.5	8.9	0	11.6	74.7	201.9	128.3	191.4	104	43.7	119.5	0	110.6	6.1	40.4	22.7	51.4	33.7	0	18.3	100.7	13.8	10	57.5	37.6	13.3	7.7	66.9	4.4	67.5	42.6	93.5
2.5	11.6	0	115.1	111.7	10	17.1	78.6	57.5	123.9	33.2	50.3	3.3	44.3	3.3	14.9	8.3	6.6	9.4	0	0	12.2	95.7	227.9	136.1	175.9	78.6	37.1	110.1	0	116.7	2.8	35.4	27.7	72.5	26.6	10.5	28.2	88.5	4.4	2.8	74.1	32.1	16.6	8.3	109	12.2	83	49.8	56.4
2.58333	9.4	0	128.3	100.7	9.4	15.5	84.1	58.1	149.4	38.2	39.8	2.2	44.8	0	19.4	6.6	6.6	5.5	0	0	12.7	86.3	240.6	131.1	175.4	102.9	26	129.4	0	123.9	0	48.7	27.1	64.7	26.6	8.3	29.3	89.6	5.5	9.4	44.8	38.2	18.3	8.3	105.7	26	95.1	52	69.7
2.66667	17.7	0	151.6	123.9	13.8	16.6	79.7	65.8	152.7	36	42.6	3.3	45.9	5	19.4	8.3	4.4	8.9	7.2	0	11.6	85.7	213.5	125	189.2	113.4	23.2	95.1	0	117.8	0	23.2	21.6	37.6	32.6	6.6	10.5	70.8	10.5	2.8	55.9	39.3	12.7	3.9	111.7	18.3	83.5	44.3	94.6
2.75	11.6	0	198.6	86.3	10.5	21	70.8	54.8	166.5	41.5	47	3.9	50.9	0	18.3	8.9	1.1	0	0	0	12.7	81.9	250	124.5	235.7	116.2	26	99.6	0	130.6	0	34.3	32.6	43.1	21.6	11.1	14.9	84.6	16	0	62	29.3	24.3	12.2	96.3	22.7	74.7	36	89.1
2.83333	8.9	0	209.1	51.4	12.7	21.6	74.1	44.8	168.7	44.3	56.4	2.8	40.4	2.8	24.9	6.1	7.7	0	0	0	13.8	90.2	214.6	144.9	220.2	132.2	29.3	136.6	0	135	0	34.9	27.7	51.4	0	11.1	14.9	79.1	14.9	2.2	40.4	25.4	22.7	28.2	101.8	19.9	80.8	64.7	68
2.91667	4.4	0	137.7	125	11.1	23.8	65.8	52	153.2	53.7	55.3	0	38.7	0	18.3	4.4	4.4	0	2.2	0	16.6	100.7	256.7	159.9	255.6	136.1	31.5	144.4	0	144.4	0	38.2	22.7	39.8	14.9	0	11.1	80.2	38.7	0	105.7	22.1	6.1	34.3	102.9	21	96.8	48.1	100.1
3	3.9	0	231.8	92.4	8.9	46.5	65.8	106.8	192.5	38.7	63.1	0	48.7	5	10	1.1	3.3	0	6.1	0	10.5	78	284.3	149.4	224	156.5	33.7	137.7	0	163.2	0	28.8	25.4	39.8	0	6.1	7.2	88.5	100.1	0	95.7	32.1	3.3	21.6	106.8	27.1	106.8	52	94.6
3.08333	12.2	0	246.7	84.1	3.9	47	91.3	96.3	174.3	40.9	42	0	47.6	0	13.3	7.2	3.3	0	6.1	0	19.9	96.3	194.2	141.1	174.8	173.7	34.3	130	0	126.7	0	39.8	27.1	39.8	0	3.3	3.9	91.8	93.5	0	116.2	25.4	0	17.7	117.8	27.7	110.1	39.8	101.8
3.16667	11.1	0	181.4	113.4	10	59.7	107.9	120.6	197.5	50.9	46.5	0	49.8	0	22.1	4.4	0	0	8.9	0	22.1	90.2	161	159.9	238.4	185.3	38.7	127.8	0	139.4	0	33.7	28.2	42	0	0	17.1	98.5	164.3	2.2	123.4	21.6	0	14.4	131.1	36.5	106.8	40.9	105.7
3.25	11.1	0	167.6	100.1	8.3	57	90.2	96.8	202.5	47	42.6	0	42	3.3	17.1	5	5.5	0	0	0	14.4	98.5	260.5	161	243.4	170.9	39.3	135	0	110.6	0	31	24.9	36.5	1.1	1.1	3.9	87.4	149.4	0	137.2	21	0	14.4	128.9	33.2	119.5	57.5	109.5
3.33333	2.2	0	146	106.2	10	60.3	92.9	112.3	199.7	47.6	41.5	0	42	0	17.1	4.4	6.1	0	1.1	0	23.2	129.4	210.2	183.1	266.6	183.7	39.3	122.8	0	153.8	0	38.2	23.2	48.7	0	4.4	0	78	196.9	0	124.5	19.9	0	32.6	95.7	21	136.1	47	121.7
3.41667	7.2	0	199.1	97.4	8.9	85.7	125	114.5	201.4	45.4	36.5	0	44.8	0	15.5	3.3	2.8	0	10	0	22.7	96.3	190.8	122.8	237.3	198	48.1	123.9	0	172.6	0	28.2	31.5	50.9	0	0	3.3	53.7	230.1	0	117.8	22.1	0	22.7	120.6	24.3	127.2	56.4	111.7
3.5	3.9	0	183.7	105.7	8.3	80.2	95.7	129.4	209.7	57.5	42	6.6	39.8	0	18.3	2.8	0	0	3.3	0	26	123.9	209.1	163.2	175.4	203.6	60.8	121.7	0	172	0	27.7	32.1	44.3	0	1.7	0	60.3	216.8	2.8	70.8	17.7	0	16.6	136.1	36	135.5	54.2	121.1
3.58333	2.2	0	90.2	120.6	10	78	88.5	107.3	196.4	48.7	41.5	0	43.7	1.1	22.7	1.1	0	0	6.6	0	23.2	86.3	177	121.7	263.9	167.1	78.6	133.9	0	192.5	0	20.5	29.9	37.6	5.5	0	0	52.6	230.1	0	60.3	21.6	0	22.1	119.5	26.6	151.6	61.4	132.2
3.66667	4.4	0	164.8	102.3	5.5	82.4	79.1	75.8	209.7	47	44.8	0	38.7	0	17.1	2.2	4.4	0	11.1	0	21	95.1	344.1	97.4	272.7	163.2	75.8	136.6	0	192.5	0	32.6	29.9	40.4	0	10.5	0	61.4	236.8	0	111.2	17.7	0	26	152.1	30.4	141.1	60.8	136.6
3.75	5	0	172	69.7	7.7	77.4	78	55.3	206.3	45.9	34.3	0	44.8	0	12.7	2.8	2.2	0	6.6	0	19.4	114	270	147.1	220.7	187.5	75.8	140.5	0	169.8	0	35.4	29.9	49.2	0	6.1	0	62	277.7	0	122.3	20.5	0	16.6	157.1	28.2	154.9	50.3	164.3
3.83333	10.5	0	126.7	128.9	7.2	69.7	84.1	61.4	234	45.9	31	0	38.2	2.8	7.2	3.9	2.2	0	5	0	11.6	105.1	234.5	157.7	230.1	196.9	70.8	104.6	0	206.9	0	34.3	19.9	43.1	0	8.9	0	53.1	302.6	0	128.3	19.4	0	24.9	123.9	36	174.8	49.2	120
3.91667	10	0	153.2	101.8	7.7	73.6	80.8	123.4	252.2	39.8	44.3	0	40.9	0	17.1	3.3	0	0	10	0	16	107.9	193.6	151.6	180.9	181.4	68.6	126.7	0	183.1	0	29.9	28.8	34.9	0	0	0	48.1	290.4	0	98.5	14.4	0	18.8	128.9	34.3	174.8	60.8	122.3
4	12.7	0	177	104.6	7.7	91.8	79.1	78	279.4	37.6	38.7	0	36.5	0	10.5	2.2	0	0	7.7	0	23.2	94.6	229.6	128.9	240.1	195.8	57	155.4	0	211.9	0	25.4	28.8	31	0	0.6	0	49.2	300.9	0	129.4	23.8	0	31	104	39.8	154.3	42.6	143.8
4.08333	7.7	0	179.2	101.2	7.2	60.8	80.2	73.6	228.5	54.2	47.6	0	34.3	0	13.3	1.1	2.2	0	0.6	0	25.4	110.1	309.8	168.7	229.6	221.8	62.5	155.4	0	188.1	0	36	26.6	36	0	0	0	42.6	317.5	0	71.4	16	0	24.9	140.5	38.7	181.4	45.4	122.3
4.16667	3.9	0	148.8	64.2	5	61.4	76.3	151.6	209.7	49.2	29.9	0	41.5	0	16.6	2.8	0	0	3.9	0	17.1	68.6	174.3	137.7	184.8	195.8	56.4	163.2	0	156	0	27.7	16	29.3	0	0	0	41.5	365.7	3.9	89.1	13.8	0	32.6	93.5	69.7	172	44.8	127.2
4.25	7.7	0	162.1	105.7	10.5	57	57.5	135.5	239.5	47	38.2	0	34.9	0	10	0	2.2	0	3.9	0	17.7	63.6	185.3	162.1	152.1	162.1	64.7	125.6	0	144.9	0	37.6	22.7	39.8	0	5	0	41.5	376.7	3.3	75.2	24.3	0	23.8	173.7	59.7	158.8	39.8	138.8
4.33333	8.9	0	172.6	97.9	3.9	49.2	90.7	105.1	292.6	39.8	36.5	0	38.7	0	7.7	0	0	0	6.6	0	22.1	57	306.5	168.7	125.6	161.5	75.8	174.3	0	205.8	0	29.9	19.9	32.1	0	7.7	0	37.1	372.8	0	118.9	18.3	0	28.2	106.8	53.7	142.7	42.6	132.8
4.41667	14.4	0	143.3	77.4	3.3	70.3	116.7	84.6	178.7	36.5	37.6	0	37.1	0	11.6	0	2.2	0	0	0	17.1	54.8	260	162.6	237.9	245.6	75.8	140	0	260	0	24.3	20.5	37.6	0	7.2	0	23.2	319.2	1.7	84.6	15.5	0	35.4	140	64.7	186.4	45.9	135
4.5	7.7	0	157.7	83	7.7	65.8	160.4	154.9	301.5	44.3	41.5	0	34.3	2.2	8.9	0	0	0	1.7	0	21	63.6	364	188.1	130.6	211.3	80.8	120.6	0	267.2	0	19.9	21.6	39.3	0	3.9	0	22.1	337.4	2.8	73	20.5	0	32.6	126.1	54.8	226.8	43.7	102.9
4.58333	5	0	159.9	93.5	5	65.8	121.7	138.8	355.1	36	21.6	0	28.2	0	8.9	0	0	0	4.4	0	17.1	53.7	358.5	157.7	71.9	232.9	83	133.3	0	308.7	0	18.8	21	27.7	0	76.9	0	25.4	391.1	0	151.6	11.6	0	33.2	142.2	63.6	237.3	44.3	128.9
4.66667	7.2	0	151.6	88.5	8.9	75.8	128.3	73.6	282.1	47	31.5	0	36.5	0	10.5	0	0	0	0	0	17.7	62	415.4	160.4	166.5	273.8	74.7	86.8	0	310.9	0	14.9	18.8	23.8	0	0	0	24.9	357.9	0	91.8	18.8	0	28.8	143.3	64.2	215.7	45.4	111.2
4.75	4.4	0	185.9	60.3	5	61.4	190.3	83.5	366.2	40.9	23.8	0	38.2	0	4.4	0	0	0	0	0	14.4	64.2	360.1	140	101.2	262.2	80.2	150.5	0	333	0	11.6	18.8	23.8	0	0	0	36.5	395.5	2.8	125	12.2	0	32.6	156	58.1	226.8	39.3	105.1
4.83333	7.7	0	229.6	95.1	2.2	73.6	100.1	100.1	362.9	42	21.6	0	36.5	0	8.9	0	0	0	3.3	0	9.4	99.6	312	163.2	228.5	191.4	79.1	110.6	0	295.4	0	14.4	17.1	32.1	0	0	0	32.1	368.4	0	167.1	17.7	0	27.1	137.7	67.5	220.7	28.8	99.6
4.91667	7.2	0	377.8	82.4	1.1	62	127.8	91.3	397.2	43.1	22.1	0	39.3	0	0.6	0	0	0	1.1	0	8.3	62.5	239	150.5	213	279.4	73.6	116.2	0	277.7	0	10.5	15.5	28.8	0	0	0	16	335.8	1.7	92.9	12.2	0	30.4	123.4	66.9	239.5	30.4	96.3
5	7.2	0	219.6	117.8	0	75.2	123.9	253.4	420.4	36.5	32.6	0	37.6	6.1	1.7	0	4.4	0	0	0	8.9	98.5	371.2	164.3	172	318.6	55.9	145.5	0	292.1	0	18.3	16	22.7	0	0	0	27.1	446.4	5.5	96.8	10.5	0	28.2	136.1	68	252.8	27.7	71.4
5.08333	4.4	0	220.2	91.3	2.8	81.3	154.9	257.8	457.5	28.2	30.4	0	30.4	0.6	2.8	0	5	0	0	0	7.2	90.2	374.5	154.9	196.9	337.4	126.1	141.6	0	304.2	0	4.4	10	22.1	0	2.8	0	25.4	309.8	0	86.8	11.6	0	25.4	125	66.4	261.1	19.9	50.9
5.16667	2.2	0	180.9	124.5	0	69.7	148.8	133.3	390.5	36.5	35.4	0	36	2.8	1.7	0	0	0	0	0	7.7	92.4	384.5	133.9	197.5	349.6	65.3	138.3	0	306.5	0	13.8	11.1	25.4	0	2.2	0	28.2	451.4	0	104.6	8.3	0	21.6	107.9	76.3	235.1	22.1	64.2
5.25	3.3	0	188.1	69.7	1.1	69.7	112.3	286.5	355.1	38.7	29.3	0	31	5	4.4	0	0	0	2.2	0	5.5	80.2	401.6	142.7	180.3	262.8	63.6	162.1	0	253.4	0	11.1	8.9	16.6	0	2.8	0	28.2	457.5	125	124.5	10.5	0	22.1	112.8	86.8	231.8	29.9	79.7
5.33333	1.7	0	260.5	86.3	56.4	78.6	193.1	169.8	390.5	39.8	34.9	0	34.9	3.3	7.2	0	2.2	0	0	0	6.1	91.3	464.7	156	220.2	339.1	83.5	179.8	0	320.8	0	11.1	13.8	8.3	0	2.2	0	24.9	494.5	1.7	116.7	12.7	0	28.2	118.4	79.1	238.4	27.7	85.7
5.41667	3.3	0	190.3	88	2.2	76.3	149.4	225.1	416.5	28.8	27.7	0	31.5	0	0	0	0.6	0	0	0	9.4	87.4	239	164.8	159.9	241.2	47	130.6	0	328.6	0	7.2	7.2	19.4	0	0	0	32.1	460.8	0	109	0.6	0	30.4	116.7	101.2	242.8	20.5	68
5.5	4.4	0	152.1	109	0	78.6	180.9	172	372.8	22.7	35.4	0	42	5.5	5	0	1.7	0	0	0	7.2	74.1	268.3	147.1	168.7	241.2	78	158.2	0	302	0	5.5	13.3	18.8	0	7.2	0	40.4	481.3	0	69.7	11.1	0	22.7	121.1	82.4	236.8	16	97.4
5.58333	1.1	0	222.4	106.8	0	72.5	151.6	261.1	372.8	31	26	0	37.6	4.4	5.5	0	1.1	0	1.7	0	5.5	69.7	262.2	136.1	184.2	253.4	79.7	151	0	251.1	0	8.9	8.3	15.5	0	0	0	39.8	558.7	0	100.7	8.9	0	32.1	128.9	70.8	304.2	11.6	65.8
5.66667	0	0	216.3	58.1	0	79.7	182.5	173.7	429.3	31	21.6	0	42.6	3.3	5.5	0	1.1	0	3.9	0	4.4	111.2	225.1	106.2	228.5	242.3	53.7	211.3	0	369.5	0	8.9	5	13.3	0	3.3	0	26.6	539.4	0	127.8	0	0	24.3	122.8	88	267.7	17.1	78
5.75	0	0	206.9	94.6	0	28.8	8.3	175.9	389.4	30.4	11.6	0	38.2	0	5.5	0	0	0	5.5	0	0	119.5	158.2	116.2	180.3	204.7	50.9	193.1	0	282.1	0	6.6	7.7	13.3	0	1.1	0	29.9	525	0	83	0	0	29.3	123.4	74.7	262.2	16	50.3
5.83333	0	0	216.3	93.5	0	71.9	4.4	214.6	422.6	29.9	19.4	0	31.5	0	5.5	0	1.1	0	0	0	5.5	100.1	300.4	99.6	208.5	296	57.5	198.6	0	242.3	0	11.1	0	10.5	0	1.1	0	40.4	516.1	0	70.3	0	0	27.7	130	87.4	248.4	4.4	83
5.91667	2.8	0	231.8	104.6	0	62	3.9	133.9	449.7	26	21.6	0	31	1.1	7.2	0	0	0	2.2	0	6.6	101.8	280.5	119.5	208.5	271.1	58.6	183.7	0	334.1	0	5	0	12.2	0	3.3	0	29.9	468	0	83	0	0	18.3	156	99.6	251.1	4.4	55.3
6	2.2	0	173.1	111.7	0	69.7	8.9	194.7	395.5	34.9	13.8	0	24.9	1.1	8.9	0	0	0	0	0	5	117.8	246.7	84.1	146	210.2	58.1	192	0	308.7	0	14.9	0	14.4	0	5.5	0	33.7	367.9	0	105.1	123.9	0	21.6	120	83.5	267.7	11.6	64.2
[truncated: 41 more columns]

## Sheet: Figure 3 f
fMLFG					fMLFG=van					fMChaFG					fMChaFG=Van					fMLYG					fMLYG=van					fMLFL					fMLFL=van
3.99574	3.0733		1.99354	3.06547	4.34094	3.90543		1.32489	2.59557	3.20821	2.42776		1.69377	0.222909	5.70346	5.17331		2.13937	2.57666	4.71085	4.12113	1.54219	2.77972		9.20259	3.51413	7.79496	2.58907		6.4998	7.81047	1.46966	2.28645		7.89453	4.35114	2.09064	1.81112

## Sheet: Figure3 g Washed
Time (h)	fMLFG washed									fMLFG 100 nM									fMLFG=van washed						Control
0	0	0	0	0	0	0	0	0	0	0	0	0	0	0	0	0	0	0	0	0	0	0	0	0	0	0	0	0	0	0
0.083333	0	0	0	0	0	0	0	0	0	0	0	0	0	0	0	0	0	0	1.9	0	0	0.9	0	0	0.8	0	0	0	0	0
0.166667	0	0	0	0	0	0	0	0	0	0	1.1	0	0	0	0	0	1	0	0	0	0	0.9	0	0.9	1.7	0	0	0	0	1
0.25	0	0	0	0	0	0	0	0	0	3.3	4.4	3.3	2.2	2.2	2.2	2	3.1	2	1	0	0	2.8	1.8	1.8	0.8	0	0	0	0	2
0.333333	0	1.2	0	0	0	1.2	0	0	1.2	6.6	6.6	4.4	4.4	4.4	6.6	6.1	5.1	3.1	1.9	1	1.9	3.7	1.8	2.8	1.7	0	0	0	0	2
0.416667	0	2.3	0	0	0	1.2	0	0	1.2	8.8	7.7	5.5	5.5	5.5	8.8	5.1	6.1	6.1	3.9	1	3.9	4.6	2.8	4.6	1.7	0	0	0	0	2
0.5	0	2.3	0	0	0	1.2	0	0	1.2	12	10.9	7.7	7.7	8.8	10.9	5.1	7.1	6.1	9.7	1.9	8.7	5.5	3.7	6.4	1.7	0	0	0	0	2
0.583333	0	1.2	0	0	0	2.3	0	0	2.4	13.1	12	9.9	7.7	12	12	7.1	8.1	8.1	7.7	4.8	6.8	11	5.5	7.3	1.7	0	0	0	0	2
0.666667	0	3.5	0	0	0	2.3	0	0	2.4	15.3	10.9	12	12	13.1	15.3	8.1	10.2	8.1	7.7	6.8	8.7	11.9	10.1	6.4	2.5	0	0	0	0	2.9
0.75	0	2.3	0	0	0	1.2	0	0	2.4	16.4	16.4	13.1	12	14.2	16.4	10.2	10.2	10.2	10.6	8.7	12.6	15.6	12.8	9.2	2.5	0	0	0	0	2.9
0.833333	0	2.3	0	0	0	2.3	0	0	1.2	18.6	15.3	14.2	14.2	19.7	19.7	8.1	14.2	12.2	12.6	10.6	17.4	17.4	17.4	8.3	2.5	0	0	0	0	2.9
0.916667	0	2.3	0	0	0	1.2	0	0	1.2	18.6	13.1	14.2	16.4	18.6	19.7	13.2	15.3	16.3	14.5	14.5	13.5	18.3	15.6	13.8	2.5	0	0.8	0	0	1
1	0	2.3	0	0	0	2.3	0	0	2.4	20.8	16.4	16.4	18.6	19.7	21.9	15.3	18.3	16.3	17.4	15.5	15.5	23.9	22	14.7	1.7	0	0.8	0	0	2.9
1.08333	0	2.3	0	0	0	1.2	0	0	1.2	24.1	15.3	20.8	21.9	21.9	24.1	17.3	21.4	16.3	17.4	18.4	21.3	26.6	22	13.8	1.7	0	0.8	0	1	2
1.16667	0	2.3	0	0	0	1.2	0	0	1.2	26.3	16.4	18.6	19.7	23	25.2	21.4	20.3	17.3	15.5	17.4	24.2	28.4	33	16.5	1.7	0	0.8	0	1	2.9
1.25	0	2.3	0	0	0	2.3	0	0	2.4	24.1	18.6	21.9	24.1	23	25.2	19.3	25.4	19.3	19.4	17.4	24.2	26.6	32.1	17.4	0.8	0	0.8	0	1	2
1.33333	0	2.3	0	0	0	2.3	0	0	2.4	26.3	20.8	21.9	23	21.9	24.1	24.4	22.4	19.3	20.3	22.3	23.2	29.4	35.8	18.3	1.7	0	0.8	0	1	2
1.41667	0	2.3	0	0	0	2.3	0	0	4.8	27.4	21.9	21.9	28.5	24.1	29.6	23.4	22.4	20.3	30	20.3	25.2	32.1	31.2	21.1	2.5	0	0.8	0	1	2.9
1.5	0	3.5	0	0	0	3.5	0	0	3.6	28.5	23	24.1	30.7	27.4	28.5	27.5	26.4	21.4	29	22.3	26.1	31.2	34.9	21.1	2.5	0	0.8	0	1	2.9
1.58333	0	4.6	0	0	0	3.5	0	0	2.4	27.4	27.4	24.1	35	26.3	28.5	26.4	27.5	23.4	32.9	27.1	31	31.2	44	24.8	2.5	0	0.8	0	1	2.9
1.66667	0	3.5	0	0	0	4.7	0	0	2.4	31.8	32.8	26.3	32.8	29.6	29.6	30.5	30.5	24.4	32.9	30	31.9	32.1	44	24.8	2.5	0	0.8	0	1	2.9
1.75	0	3.5	0	0	0	2.3	0	0	3.6	30.7	29.6	27.4	37.2	28.5	29.6	32.5	33.6	24.4	40.6	36.8	29	29.4	38.5	29.4	2.5	0	0.8	0	2	2.9
1.83333	0	2.3	0	1.2	0	2.3	1.2	0	2.4	31.8	31.8	26.3	37.2	28.5	30.7	35.6	31.5	25.4	38.7	34.8	31.9	33	45	28.4	2.5	0	0.8	0	2	2
1.91667	0	3.5	0	1.2	0	3.5	1.2	0	3.6	31.8	30.7	28.5	35	26.3	32.8	36.6	33.6	27.5	41.6	36.8	32.9	38.5	47.7	28.4	2.5	0	0.8	0	2	2
2	0	3.5	0	1.2	0	3.5	1.2	0	3.6	30.7	31.8	29.6	36.1	25.2	30.7	35.6	32.5	30.5	38.7	35.8	31.9	33.9	47.7	27.5	1.7	0	0.8	0	2	2
2.08333	0	2.3	0	1.2	0	4.7	1.2	0	3.6	28.5	32.8	31.8	37.2	29.6	31.8	36.6	36.6	29.5	40.6	37.7	31	38.5	47.7	32.1	2.5	0.8	0.8	0	2.9	2.9
2.16667	0	2.3	0	1.2	0	3.5	1.2	0	3.6	32.8	33.9	29.6	37.2	27.4	33.9	37.6	34.6	34.6	35.8	36.8	30	40.4	51.4	26.6	1.7	0.8	0.8	0	2.9	2.9
2.25	0	2.3	0	1.2	0	3.5	1.2	0	3.6	32.8	36.1	31.8	37.2	32.8	33.9	41.7	34.6	32.5	35.8	40.6	31	36.7	55	29.4	2.5	0.8	0.8	0	2.9	2
2.33333	0	2.3	0	1.2	0	3.5	1.2	0	3.6	30.7	32.8	32.8	37.2	32.8	33.9	39.7	39.7	32.5	38.7	32.9	29	39.4	55	34.9	1.7	0.8	0.8	0	3.9	2.9
2.41667	0	4.6	0	1.2	0	2.3	1.2	0	3.6	33.9	38.3	31.8	37.2	29.6	36.1	36.6	34.6	31.5	36.8	33.9	31	41.3	50.5	31.2	2.5	0.8	0.8	0	2.9	2.9
2.5	0	3.5	0	1.2	0	3.5	1.2	0	4.8	32.8	39.4	31.8	38.3	31.8	33.9	33.6	36.6	33.6	37.7	34.8	29	43.1	48.6	32.1	2.5	0.8	0.8	1	2.9	2.9
2.58333	0	2.3	0	2.3	0	3.5	1.2	0	3.6	38.3	35	28.5	36.1	32.8	36.1	36.6	38.6	33.6	39.7	35.8	29	44	53.2	32.1	2.5	0.8	0.8	1	2.9	2.9
2.66667	0	2.3	0	1.2	0	2.3	1.2	0	3.6	35	38.3	29.6	39.4	29.6	35	41.7	37.6	28.5	40.6	41.6	30	38.5	47.7	36.7	2.5	0.8	0.8	1	4.9	2.9
2.75	0	3.5	0	1.2	0	2.3	1.2	0	4.8	35	37.2	26.3	42.7	33.9	38.3	33.6	39.7	31.5	38.7	36.8	29	35.8	53.2	32.1	2.5	0.8	0.8	2	4.9	4.9
2.83333	0	3.5	0	1.2	0	3.5	1.2	0	3.6	37.2	39.4	30.7	39.4	29.6	37.2	40.7	39.7	32.5	36.8	39.7	30	41.3	53.2	34.9	2.5	0.8	0.8	2	6.8	2.9
2.91667	0	3.5	0	1.2	0	3.5	1.2	0	4.8	39.4	38.3	27.4	39.4	31.8	39.4	39.7	40.7	32.5	37.7	46.5	30	38.5	53.2	33	2.5	0.8	0.8	2	7.8	2.9
3	0	4.6	0	1.2	0	2.3	1.2	0	3.6	36.1	38.3	31.8	40.5	30.7	35	37.6	36.6	32.5	39.7	36.8	31.9	36.7	46.8	36.7	2.5	0.8	0.8	2	7.8	2.9
3.08333	0	3.5	0	1.2	0	3.5	1.2	0	4.8	36.1	36.1	30.7	40.5	30.7	36.1	39.7	37.6	31.5	31.9	42.6	30	37.6	53.2	33.9	1.7	0.8	0.8	2	8.8	2.9
3.16667	0	3.5	0	1.2	0	3.5	1.2	0	3.6	35	40.5	30.7	38.3	32.8	36.1	41.7	36.6	33.6	36.8	37.7	31	39.4	45.9	33.9	2.5	0.8	0.8	2	8.8	2.9
3.25	0	3.5	0	1.2	0	3.5	1.2	0	4.8	36.1	38.3	31.8	44.9	30.7	37.2	37.6	38.6	31.5	34.8	35.8	30	37.6	47.7	33	0.8	0.8	0.8	2	8.8	2.9
3.33333	0	2.3	0	1.2	0	3.5	1.2	0	3.6	30.7	39.4	30.7	40.5	31.8	32.8	32.5	35.6	31.5	33.9	39.7	28.1	37.6	44	33.9	1.7	0.8	0.8	2.9	9.8	2.9
3.41667	0	3.5	0	1.2	0	3.5	1.2	0	3.6	36.1	41.6	31.8	39.4	31.8	39.4	37.6	33.6	31.5	33.9	37.7	28.1	39.4	51.4	32.1	2.5	0.8	0.8	2	8.8	2.9
3.5	0	4.6	0	1.2	0	3.5	1.2	0	3.6	36.1	37.2	31.8	38.3	32.8	35	38.6	35.6	28.5	33.9	38.7	28.1	34.9	52.3	30.3	2.5	0.8	0.8	2	8.8	2.9
3.58333	0	3.5	0	1.2	0	3.5	1.2	0	6	35	37.2	31.8	39.4	31.8	37.2	34.6	36.6	28.5	36.8	38.7	25.2	37.6	47.7	33	2.5	0.8	0.8	3.9	10.7	2
3.66667	0	3.5	0	1.2	0	3.5	1.2	0	4.8	36.1	41.6	30.7	42.7	32.8	36.1	34.6	36.6	27.5	33.9	39.7	28.1	34.9	49.5	32.1	2.5	0.8	0.8	2	9.8	2.9
3.75	0	4.6	0	1.2	0	4.7	2.4	0	3.6	35	43.8	31.8	38.3	31.8	32.8	35.6	36.6	28.5	32.9	40.6	31	35.8	48.6	33	1.7	0.8	0.8	2	9.8	2
3.83333	0	5.8	0	1.2	0	3.5	1.2	0	3.6	39.4	39.4	31.8	40.5	30.7	37.2	36.6	39.7	30.5	33.9	47.4	30	33.9	45	30.3	2.5	0.8	0.8	2	10.7	2.9
3.91667	0	6.9	0	1.2	0	3.5	1.2	0	2.4	36.1	38.3	32.8	39.4	30.7	37.2	33.6	39.7	30.5	37.7	44.5	29	33	45	31.2	2.5	0.8	0.8	2	12.7	2.9
4	0	13.8	0	1.2	0	3.5	1.2	0	2.4	37.2	33.9	30.7	41.6	32.8	38.3	34.6	36.6	30.5	33.9	38.7	28.1	35.8	44	32.1	3.4	0.8	0.8	2	11.7	4.9
4.08333	0	19.6	0	1.2	0	3.5	2.4	0	2.4	36.1	31.8	32.8	42.7	33.9	36.1	35.6	36.6	31.5	36.8	37.7	31	38.5	42.2	33	1.7	0.8	0.8	2	11.7	3.9
4.16667	0	17.3	0	1.2	0	3.5	1.2	0	3.6	35	33.9	31.8	42.7	31.8	37.2	37.6	36.6	28.5	37.7	44.5	30	37.6	45.9	33	1.7	0.8	0.8	2	10.7	2.9
4.25	0	20.8	0	1.2	0	3.5	1.2	0	2.4	36.1	31.8	32.8	40.5	30.7	36.1	34.6	35.6	26.4	37.7	40.6	31	34.9	47.7	35.8	2.5	0.8	0.8	2	11.7	2.9
4.33333	0	20.8	0	1.2	0	3.5	1.2	0	2.4	38.3	28.5	32.8	40.5	32.8	38.3	34.6	35.6	30.5	33.9	39.7	30	37.6	43.1	32.1	2.5	0.8	0.8	2	11.7	2
4.41667	0	25.4	0	1.2	0	4.7	1.2	0	4.8	37.2	32.8	31.8	37.2	31.8	38.3	36.6	35.6	30.5	31.9	37.7	31	38.5	42.2	34.9	2.5	0.8	0.8	2	11.7	2.9
4.5	0	24.2	0	1.2	0	3.5	2.4	0	4.8	32.8	30.7	28.5	39.4	31.8	36.1	34.6	38.6	28.5	34.8	44.5	30	37.6	41.3	34.9	2.5	0.8	0.8	2	11.7	3.9
4.58333	0	19.6	0	1.2	0	3.5	1.2	0	3.6	33.9	31.8	32.8	38.3	31.8	36.1	32.5	36.6	28.5	34.8	39.7	31.9	40.4	42.2	33.9	2.5	0.8	0.8	2	10.7	2.9
4.66667	0	26.5	0	1.2	0	3.5	1.2	0	3.6	32.8	28.5	31.8	37.2	28.5	36.1	34.6	35.6	27.5	33.9	46.5	30	31.2	41.3	33.9	2.5	0.8	0.8	2	12.7	2.9
4.75	0	24.2	0	1.2	0	3.5	1.2	0	3.6	31.8	30.7	27.4	37.2	32.8	35	33.6	35.6	30.5	33.9	40.6	30	35.8	39.4	34.9	3.4	0.8	0.8	2	13.7	3.9
4.83333	0	31.2	0	1.2	0	3.5	1.2	0	3.6	35	30.7	31.8	33.9	30.7	36.1	32.5	37.6	28.5	31.9	39.7	29	36.7	36.7	32.1	2.5	0.8	0.8	2	12.7	2.9
4.91667	0	26.5	0	1.2	0	3.5	1.2	1.2	3.6	35	32.8	30.7	33.9	29.6	37.2	31.5	34.6	29.5	36.8	41.6	29	37.6	42.2	30.3	1.7	0.8	0.8	2	11.7	2.9
5	0	31.2	0	1.2	1.2	4.7	1.2	1.2	3.6	35	28.5	27.4	33.9	30.7	38.3	34.6	37.6	28.5	36.8	39.7	30	36.7	37.6	32.1	3.4	0.8	0.8	2	11.7	2.9
5.08333	0	31.2	0	1.2	1.2	3.5	1.2	1.2	3.6	35	31.8	31.8	36.1	31.8	38.3	32.5	34.6	29.5	36.8	37.7	28.1	38.5	40.4	33	3.4	0.8	0.8	2	11.7	2.9
5.16667	0	34.6	0	1.2	1.2	3.5	1.2	1.2	3.6	36.1	29.6	30.7	35	31.8	37.2	35.6	36.6	27.5	35.8	37.7	30	34.9	41.3	30.3	2.5	0.8	0.8	2	13.7	2.9
5.25	0	23.1	0	1.2	1.2	3.5	1.2	1.2	3.6	32.8	31.8	30.7	37.2	31.8	35	35.6	34.6	27.5	37.7	38.7	27.1	33	42.2	29.4	2.5	0.8	0.8	2	12.7	4.9
5.33333	0	25.4	0	1.2	1.2	3.5	1.2	1.2	3.6	32.8	30.7	30.7	36.1	31.8	33.9	34.6	34.6	30.5	39.7	39.7	31	36.7	37.6	29.4	2.5	0.8	0.8	2	14.7	3.9
5.41667	0	26.5	0	1.2	1.2	3.5	1.2	1.2	3.6	36.1	31.8	30.7	35	30.7	36.1	37.6	37.6	28.5	34.8	39.7	26.1	35.8	41.3	29.4	4.2	0.8	0.8	2	12.7	4.9
5.5	0	33.5	0	1.2	1.2	4.7	1.2	1.2	4.8	35	30.7	31.8	36.1	29.6	36.1	35.6	36.6	27.5	33.9	40.6	29	41.3	35.8	32.1	3.4	0.8	0.8	2.9	12.7	2.9
5.58333	0	27.7	0	1.2	1.2	3.5	1.2	1.2	4.8	35	30.7	29.6	33.9	31.8	35	36.6	35.6	28.5	35.8	37.7	31	38.5	33.9	33	2.5	0.8	0.8	2	12.7	2.9
5.66667	0	35.8	0	1.2	1.2	4.7	1.2	1.2	4.8	36.1	31.8	29.6	37.2	33.9	36.1	33.6	38.6	26.4	34.8	40.6	29	38.5	37.6	30.3	3.4	0.8	0.8	2	12.7	3.9
5.75	0	25.4	0	1.2	1.2	3.5	1.2	1.2	3.6	35	30.7	32.8	39.4	30.7	35	31.5	35.6	25.4	35.8	38.7	28.1	36.7	33.9	33.9	3.4	0.8	0.8	2.9	10.7	3.9
5.83333	0	28.8	0	1.2	1.2	3.5	1.2	1.2	3.6	32.8	31.8	28.5	35	31.8	33.9	31.5	35.6	27.5	38.7	38.7	28.1	37.6	38.5	31.2	4.2	0.8	0.8	2	12.7	3.9
5.91667	0	34.6	0	1.2	1.2	3.5	1.2	1.2	3.6	33.9	30.7	28.5	35	29.6	38.3	35.6	33.6	27.5	35.8	44.5	31	37.6	38.5	30.3	3.4	0.8	0.8	2	13.7	3.9
6	0	35.8	0	1.2	1.2	4.7	1.2	1.2	4.8	36.1	31.8	31.8	36.1	29.6	33.9	34.6	33.6	25.4	36.8	41.6	31	38.5	36.7	33	4.2	0.8	0.8	2.9	14.7	3.9
6.08333	0	38.1	0	1.2	1.2	3.5	1.2	1.2	3.6	32.8	31.8	32.8	32.8	28.5	33.9	34.6	34.6	26.4	36.8	40.6	29	37.6	43.1	32.1	3.4	0.8	0.8	2	13.7	3.9
6.16667	0	28.8	0	1.2	1.2	3.5	1.2	1.2	3.6	33.9	31.8	31.8	35	28.5	36.1	31.5	37.6	26.4	36.8	42.6	29	35.8	34.9	35.8	3.4	0.8	0.8	2	13.7	3.9
6.25	0	28.8	0	1.2	1.2	3.5	1.2	1.2	3.6	30.7	29.6	32.8	35	28.5	32.8	34.6	36.6	26.4	38.7	41.6	28.1	37.6	35.8	33.9	3.4	0.8	0.8	2	12.7	6.8
6.33333	0	33.5	0	1.2	1.2	3.5	1.2	1.2	4.8	33.9	29.6	32.8	36.1	30.7	30.7	33.6	35.6	27.5	39.7	41.6	31	37.6	37.6	33	3.4	0.8	0.8	2	11.7	3.9
6.41667	0	34.6	0	1.2	1.2	3.5	1.2	1.2	4.8	35	28.5	30.7	37.2	29.6	33.9	34.6	37.6	27.5	40.6	40.6	30	35.8	36.7	33.9	3.4	0.8	0.8	2	11.7	4.9
6.5	0	28.8	0	1.2	1.2	3.5	1.2	1.2	4.8	33.9	30.7	31.8	37.2	28.5	33.9	33.6	35.6	26.4	38.7	42.6	30	37.6	34.9	33	3.4	0.8	0.8	2	11.7	3.9
6.58333	0	34.6	0	1.2	1.2	4.7	1.2	1.2	4.8	35	29.6	32.8	36.1	29.6	33.9	33.6	33.6	26.4	37.7	35.8	30	36.7	34.9	30.3	3.4	0.8	0.8	3.9	11.7	5.9
6.66667	0	24.2	0	1.2	1.2	3.5	1.2	1.2	3.6	35	30.7	30.7	35	28.5	31.8	33.6	29.5	26.4	35.8	38.7	28.1	35.8	33	32.1	4.2	0.8	0.8	3.9	11.7	3.9
6.75	0	24.2	0	1.2	1.2	3.5	1.2	1.2	3.6	32.8	30.7	31.8	37.2	27.4	32.8	32.5	36.6	26.4	35.8	44.5	28.1	33.9	33	33.9	3.4	0.8	0.8	2	13.7	5.9
6.83333	0	30	0	1.2	1.2	3.5	1.2	1.2	4.8	31.8	30.7	31.8	37.2	27.4	31.8	33.6	35.6	27.5	36.8	43.5	31.9	33.9	36.7	33	4.2	0.8	0.8	2	10.7	3.9
6.91667	0	33.5	0	1.2	1.2	4.7	1.2	1.2	4.8	30.7	30.7	30.7	33.9	29.6	31.8	31.5	36.6	26.4	35.8	35.8	29	34.9	37.6	33	4.2	0.8	0.8	5.9	12.7	3.9
7	0	24.2	0	1.2	1.2	3.5	1.2	1.2	3.6	33.9	29.6	31.8	37.2	29.6	33.9	33.6	33.6	26.4	36.8	41.6	31	37.6	33.9	33	3.4	0.8	0.8	3.9	11.7	4.9
7.08333	0	25.4	0	1.2	1.2	3.5	1.2	1.2	3.6	32.8	30.7	29.6	37.2	27.4	32.8	34.6	33.6	29.5	37.7	40.6	29	37.6	35.8	35.8	4.2	0.8	0.8	2.9	10.7	4.9
7.16667	0	25.4	0	1.2	1.2	3.5	1.2	1.2	3.6	32.8	29.6	30.7	36.1	28.5	32.8	34.6	30.5	25.4	36.8	39.7	28.1	35.8	34.9	32.1	3.4	0.8	0.8	3.9	12.7	6.8
7.25	0	28.8	0	1.2	1.2	4.7	1.2	1.2	3.6	36.1	27.4	29.6	35	31.8	36.1	34.6	31.5	26.4	36.8	38.7	29	35.8	35.8	35.8	5	0.8	0.8	2.9	13.7	3.9
7.33333	0	26.5	0	1.2	1.2	4.7	1.2	1.2	3.6	32.8	28.5	29.6	33.9	31.8	32.8	32.5	30.5	27.5	34.8	36.8	29	34.9	31.2	33	4.2	1.7	0.8	2.9	12.7	3.9
7.41667	0	26.5	0	1.2	1.2	3.5	1.2	1.2	3.6	33.9	28.5	30.7	35	31.8	35	32.5	31.5	27.5	32.9	37.7	29	35.8	32.1	33	3.4	0.8	0.8	2.9	13.7	3.9
7.5	0	27.7	0	1.2	1.2	3.5	1.2	1.2	3.6	31.8	28.5	32.8	35	29.6	33.9	34.6	32.5	26.4	35.8	41.6	30	36.7	31.2	33.9	3.4	0.8	0.8	3.9	12.7	3.9
7.58333	0	26.5	0	1.2	1.2	3.5	1.2	1.2	3.6	32.8	27.4	31.8	37.2	31.8	30.7	33.6	31.5	27.5	32.9	39.7	29	37.6	31.2	32.1	3.4	0.8	0.8	2	13.7	3.9
7.66667	0	25.4	0	1.2	1.2	3.5	1.2	1.2	3.6	31.8	28.5	31.8	35	29.6	30.7	32.5	32.5	26.4	34.8	45.5	30	36.7	35.8	35.8	3.4	1.7	0.8	6.8	12.7	3.9
7.75	0	25.4	0	1.2	1.2	3.5	1.2	1.2	3.6	31.8	29.6	29.6	39.4	30.7	31.8	32.5	34.6	25.4	36.8	40.6	30	38.5	35.8	35.8	3.4	0.8	0.8	5.9	13.7	3.9
7.83333	0	31.2	0	1.2	1.2	3.5	1.2	1.2	3.6	30.7	29.6	29.6	37.2	28.5	31.8	34.6	34.6	25.4	32.9	41.6	29	34.9	37.6	33.9	3.4	0.8	0.8	6.8	13.7	3.9
7.91667	0	27.7	0	1.2	1.2	4.7	1.2	1.2	3.6	30.7	29.6	31.8	37.2	29.6	30.7	32.5	32.5	27.5	36.8	42.6	30	34.9	36.7	35.8	4.2	0.8	0.8	4.9	13.7	4.9
8	0	28.8	0	1.2	1.2	3.5	1.2	1.2	3.6	32.8	29.6	31.8	39.4	32.8	33.9	32.5	32.5	25.4	34.8	40.6	31	33.9	33	31.2	3.4	1.7	0.8	3.9	12.7	3.9
8.08333	0	38.1	0	1.2	1.2	3.5	1.2	1.2	6	32.8	27.4	31.8	38.3	29.6	32.8	32.5	33.6	28.5	37.7	41.6	30	37.6	34.9	30.3	4.2	1.7	0.8	3.9	11.7	4.9
8.16667	0	39.2	0	1.2	1.2	3.5	1.2	1.2	3.6	31.8	27.4	31.8	39.4	30.7	32.8	34.6	34.6	26.4	35.8	39.7	30	33.9	33.9	28.4	3.4	0.8	0.8	2.9	11.7	3.9
8.25	0	40.4	0	1.2	1.2	3.5	1.2	1.2	3.6	31.8	29.6	31.8	38.3	28.5	31.8	33.6	33.6	25.4	37.7	37.7	30	35.8	31.2	32.1	4.2	0.8	0.8	3.9	11.7	3.9
8.33333	0	39.2	0	1.2	1.2	3.5	1.2	1.2	3.6	32.8	28.5	31.8	40.5	29.6	32.8	31.5	35.6	24.4	35.8	39.7	30	36.7	31.2	33.9	4.2	0.8	0.8	2.9	13.7	4.9
8.41667	0	42.7	0	1.2	1.2	3.5	1.2	1.2	4.8	32.8	27.4	33.9	39.4	29.6	31.8	32.5	34.6	25.4	35.8	40.6	30	38.5	36.7	31.2	3.4	0.8	0.8	3.9	13.7	4.9
8.5	0	36.9	0	1.2	1.2	3.5	1.2	1.2	3.6	32.8	27.4	32.8	38.3	30.7	32.8	32.5	31.5	25.4	36.8	35.8	30	36.7	32.1	32.1	4.2	0.8	0.8	3.9	12.7	3.9
8.58333	0	41.5	0	1.2	1.2	3.5	1.2	1.2	3.6	31.8	30.7	30.7	38.3	32.8	32.8	33.6	32.5	26.4	39.7	41.6	30	36.7	31.2	29.4	3.4	0.8	0.8	3.9	11.7	3.9
8.66667	0	53.1	0	1.2	1.2	3.5	1.2	1.2	3.6	32.8	30.7	29.6	38.3	30.7	32.8	31.5	34.6	29.5	39.7	41.6	29	36.7	35.8	31.2	3.4	0.8	0.8	2.9	14.7	3.9
8.75	0	49.6	0	1.2	1.2	3.5	1.2	1.2	3.6	30.7	30.7	31.8	38.3	30.7	29.6	32.5	33.6	27.5	37.7	38.7	28.1	38.5	32.1	30.3	3.4	0.8	0.8	2.9	13.7	3.9
8.83333	0	55.4	0	1.2	1.2	3.5	1.2	1.2	3.6	31.8	30.7	28.5	40.5	29.6	30.7	33.6	32.5	26.4	39.7	37.7	29	36.7	36.7	30.3	3.4	0.8	0.8	2	13.7	6.8
8.91667	0	33.5	0	1.2	1.2	3.5	1.2	1.2	4.8	30.7	30.7	32.8	38.3	30.7	31.8	33.6	33.6	26.4	36.8	38.7	30	37.6	33	32.1	5	0.8	0.8	3.9	12.7	4.9
9	0	63.5	0	1.2	1.2	3.5	1.2	1.2	4.8	33.9	30.7	31.8	37.2	27.4	32.8	32.5	32.5	28.5	34.8	34.8	30	37.6	34.9	32.1	3.4	0.8	0.8	2.9	11.7	3.9

## Sheet: Figure 4a RhB-PB10
Control	fMLF	fMIVIL	fMLFG	fMLFG=van	fMChaFG	fMChaFG=van
1	0.99	0.81	0.96	0.87	0.83	1.04
1	0.91	0.79	0.69	0.71	0.8	0.98
1	1.52	0.62	1.15	0.51	0.61	1.17
1	0.83	0.75	0.85	0.74	0.78	1.03
1	0.93	0.7	0.63	0.69	0.75	1.05

[truncated: 5 more sheets: Figure 4 ERK, Figure 4 Ca, Figure 5 Pneumonia, SI 1 Septum binding, SI 3 Log P & SASA]
